# Supplementary material for: 4-(Dimeth­oxy­meth­yl)phenyl 2,3,4,6-tetra-O-acetyl-β-d-glucopyran­oside
Source: Acta Crystallogr Sect E Struct Rep Online. 2012 Mar 28;68(Pt 4):o1202. doi: 10.1107/S160053681201121X (PMC3344139; doi:10.1107/S160053681201121X)
Supplement: Supplementary file 1 [file e-68-o1202-sup1.cif]

##############################################################################
#                                                                            #
# This CIF contains the data in a paper accepted for publication in          #
# Acta Crystallographica Section E. It conforms to the requirements of       #
# Notes for Authors for Acta Crystallographica Section E, and has been       #
# peer reviewed under the auspices of the IUCr Commission on Journals.       #
#                                                                            #
# Full details of the Crystallographic Information File format               #
# are given in the paper "The Crystallographic Information File (CIF):       #
# a New Standard Archive File for Crystallography" by S. R. Hall, F. H.      #
# Allen and I. D. Brown [Acta Cryst. (1991), A47, 655-685].                  #
#                                                                            #
# The current version of the core CIF dictionary is obtainable from          #
# ftp://ftp.iucr.org/pub/cif_core.dic.                                       #
#                                                                            #
# Software is freely available for graphical display of the structure(s)     #
# in this CIF. For information consult the CIF software page                 #
# http://www.iucr.org/resources/cif/software.                                #
#                                                                            #
# This file may be used for bona fide research purposes within the           #
# scientific community so long as proper attribution is given to the journal # 
# article from which it was obtained.                                        #
#                                                                            #
##############################################################################
data_global
_audit_creation_method     'form.cif (version 2.0)'
_journal_data_validation_number     ?
_journal_date_recd_electronic     2012-02-22
_journal_date_accepted     2012-03-14
_journal_name_full     'Acta Crystallographica, Section E'
_journal_year     2012
_journal_volume     68
_journal_issue      4
_journal_page_first     o1202
_journal_page_last     o1202
_journal_paper_category     QO
_journal_paper_doi     10.1107/S160053681201121X
_journal_coeditor_code     MW2057
_publ_contact_author_name     'Prof Helder M. Marques'
_publ_contact_author_address
;Molecular Sciences Institute
School of Chemistry
University of the Witwatersrand
PO Wits 2050
Johannesburg
South Africa
;
_publ_contact_author_email     Helder.Marques@wits.ac.za
_publ_contact_author_fax     'Int +27 11 717 6749'
_publ_contact_author_phone     'Int +27 11 717 6737'
_publ_section_title
;
4-(Dimethoxymethyl)phenyl
2,3,4,6-tetra-<i>O</i>-acetyl-\b-<i>D</i>-glucopyranoside
;
loop_
    _publ_author_name
    _publ_author_address
    'Zipp, Caitlin F.'
;
Molecular Sciences Institute
School of Chemistry
University of the Witwatersrand
PO Wits 2050
Johannesburg
South Africa
;
    'Fernandes, Manuel'
;
Molecular Sciences Institute
School of Chemistry
University of the Witwatersrand
PO Wits 2050
Johannesburg
South Africa
;
    'Marques, Helder M.'
;
Molecular Sciences Institute
School of Chemistry
University of the Witwatersrand
PO Wits 2050
Johannesburg
South Africa
;
    'Michael, Joseph P.'
;
Molecular Sciences Institute
School of Chemistry
University of the Witwatersrand
PO Wits 2050
Johannesburg
South Africa
;
data_I
_audit_creation_method     SHELXL-97
_chemical_name_systematic
;
4-(Dimethoxymethyl)phenyl
2,3,4,6-tetra-<i>O</i>-acetyl-\b-<i>D</i>-glucopyranoside
;
_chemical_name_common     ?
_chemical_formula_moiety     'C23 H30 O12'
_chemical_formula_sum     'C23 H30 O12'
_chemical_formula_iupac     'C23 H30 O12'
_chemical_formula_weight     498.47
_chemical_melting_point     ?
_symmetry_cell_setting     orthorhombic
_symmetry_space_group_name_H-M     'P 21 21 21'
_symmetry_space_group_name_Hall     'P 2ac 2ab'
loop_
    _symmetry_equiv_pos_as_xyz
    'x, y, z'
    '-x+1/2, -y, z+1/2'
    '-x, y+1/2, -z+1/2'
    'x+1/2, -y+1/2, -z'
_cell_length_a     7.9004(2)
_cell_length_b     10.9961(3)
_cell_length_c     29.2289(8)
_cell_angle_alpha     90.00
_cell_angle_beta     90.00
_cell_angle_gamma     90.00
_cell_volume     2539.22(12)
_cell_formula_units_Z     4
_cell_measurement_reflns_used     3488
_cell_measurement_theta_min     2.32
_cell_measurement_theta_max     23.98
_cell_measurement_temperature     173(2)
_exptl_crystal_description     plate
_exptl_crystal_colour     colourless
_exptl_crystal_size_max     0.45
_exptl_crystal_size_mid     0.32
_exptl_crystal_size_min     0.10
_exptl_crystal_density_diffrn     1.304
_exptl_crystal_density_meas     ?
_exptl_crystal_density_method     'not measured'
_exptl_crystal_F_000     1056
_exptl_absorpt_coefficient_mu     0.106
_exptl_absorpt_correction_type     none
_exptl_absorpt_process_details     ?
_exptl_absorpt_correction_T_min     ?
_exptl_absorpt_correction_T_max     ?
_exptl_special_details     ?
_diffrn_ambient_temperature     173(2)
_diffrn_radiation_type     MoK\a
_diffrn_radiation_wavelength     0.71073
_diffrn_radiation_source     'fine-focus sealed tube'
_diffrn_radiation_monochromator     graphite
_diffrn_measurement_device_type     'Bruker APEXII CCD'
_diffrn_measurement_method     '\f and \w scans'
_diffrn_detector_area_resol_mean     ?
_diffrn_reflns_number     13406
_diffrn_reflns_av_R_equivalents     0.0533
_diffrn_reflns_av_sigmaI/netI     0.0488
_diffrn_reflns_theta_min     1.98
_diffrn_reflns_theta_max     28.00
_diffrn_reflns_theta_full     28.00
_diffrn_measured_fraction_theta_max     0.999
_diffrn_measured_fraction_theta_full     0.999
_diffrn_reflns_limit_h_min     -10
_diffrn_reflns_limit_h_max     10
_diffrn_reflns_limit_k_min     -10
_diffrn_reflns_limit_k_max     14
_diffrn_reflns_limit_l_min     -38
_diffrn_reflns_limit_l_max     37
_diffrn_standards_number     0
_diffrn_standards_interval_count     ?
_diffrn_standards_interval_time     ?
_diffrn_standards_decay_%     ?
_refine_special_details
;
Refinement of <i>F^2^</i> against ALL reflections. The weighted <i>R</i>- factor
<i>wR</i> and goodness of fit <i>S</i> are based on <i>F^2^</i>; conventional
<i>R</i>-factors <i>R</i> are based on <i>F</i>, with <i>F</i> set to zero for
negative <i>F^2^</i>. The threshold expression of <i>F^2^</i> >
\s(<i>F^2^</i>) is used only for calculating <i>R</i>-factors(gt) <i>etc</i>.
and is not relevant to the choice of reflections for refinement.
<i>R</i>-factors based on <i>F^2^</i> are statistically about twice as large
as those based on <i>F</i>, and <i>R</i>-factors based on ALL data will be
even larger.
;
_reflns_number_total     3493
_reflns_number_gt     2644
_reflns_threshold_expression     I>2sigma(I)
_refine_ls_structure_factor_coef     Fsqd
_refine_ls_matrix_type     full
_refine_ls_R_factor_all     0.0614
_refine_ls_R_factor_gt     0.0424
_refine_ls_wR_factor_gt     0.0948
_refine_ls_wR_factor_ref     0.1016
_refine_ls_goodness_of_fit_ref     0.966
_refine_ls_restrained_S_all     0.966
_refine_ls_number_reflns     3493
_refine_ls_number_parameters     322
_refine_ls_number_restraints     0
_refine_ls_hydrogen_treatment     constr
_refine_ls_weighting_scheme     calc
_refine_ls_weighting_details
         'calc w=1/[\s^2^(Fo^2^)+(0.0567P)^2^+0.0000P] where P=(Fo^2^+2Fc^2^)/3'
_atom_sites_solution_hydrogens     geom
_atom_sites_solution_primary     direct
_atom_sites_solution_secondary     difmap
_refine_ls_shift/su_max     0.001
_refine_ls_shift/su_mean     0.000
_refine_diff_density_max     0.245
_refine_diff_density_min     -0.201
_refine_ls_extinction_method     none
_refine_ls_extinction_coef     ?
loop_
    _atom_type_symbol
    _atom_type_description
    _atom_type_scat_dispersion_real
    _atom_type_scat_dispersion_imag
    _atom_type_scat_source
    'C' 'C' 0.0033 0.0000
                         'International Tables Vol C Tables 4.2.6.8 and 6.1.1.4'
    'H' 'H' 0.0000 0.0000
                         'International Tables Vol C Tables 4.2.6.8 and 6.1.1.4'
    'O' 'O' 0.0106 0.0000
                         'International Tables Vol C Tables 4.2.6.8 and 6.1.1.4'
_computing_data_collection     'APEX2 (Bruker, 2005)'
_computing_cell_refinement     'SAINT (Bruker, 2005)'
_computing_data_reduction     'SAINT (Bruker, 2005)'
_computing_structure_solution     'SHELXS97 (Sheldrick, 2008)'
_computing_structure_refinement     'SHELXL97 (Sheldrick, 2008)'
_computing_molecular_graphics
;
<i>ORTEP-3 for Windows</i> (Farrugia, 1997) and <i>SCHAKAL99</i>
(Keller, 1999)
;
_computing_publication_material
;
<i>WinGX</i> (Farrugia, 1999) and <i>PLATON</i> (Spek, 2009)
;
loop_
    _atom_site_type_symbol
    _atom_site_label
    _atom_site_fract_x
    _atom_site_fract_y
    _atom_site_fract_z
    _atom_site_U_iso_or_equiv
    _atom_site_adp_type
    _atom_site_calc_flag
    _atom_site_refinement_flags
    _atom_site_occupancy
    _atom_site_symmetry_multiplicity
    _atom_site_disorder_assembly
    _atom_site_disorder_group
    C C1 0.0801(3) 0.3057(2) 0.12632(8) 0.0238(5) Uani d . 1 1 . .
    H H1 0.0113 0.2457 0.1086 0.029 Uiso calc R 1 1 . .
    C C2 0.2410(3) 0.3384(2) 0.10042(8) 0.0219(5) Uani d . 1 1 . .
    H H2 0.3164 0.3905 0.1197 0.026 Uiso calc R 1 1 . .
    C C3 0.1944(3) 0.4037(2) 0.05649(8) 0.0225(5) Uani d . 1 1 . .
    H H3 0.1373 0.3461 0.0350 0.027 Uiso calc R 1 1 . .
    C C4 0.0790(3) 0.5105(2) 0.06664(8) 0.0236(5) Uani d . 1 1 . .
    H H4 0.1420 0.5753 0.0836 0.028 Uiso calc R 1 1 . .
    C C5 -0.0749(3) 0.4686(2) 0.09422(8) 0.0254(5) Uani d . 1 1 . .
    H H5 -0.1399 0.4077 0.0759 0.031 Uiso calc R 1 1 . .
    C C6 -0.1907(3) 0.5704(2) 0.10783(9) 0.0313(6) Uani d . 1 1 . .
    H H6A -0.2358 0.6113 0.0802 0.038 Uiso calc R 1 1 . .
    H H6B -0.2873 0.5381 0.1257 0.038 Uiso calc R 1 1 . .
    C C7 0.0063(3) 0.1934(2) 0.19310(8) 0.0266(5) Uani d . 1 1 . .
    C C8 0.0622(4) 0.1381(2) 0.23282(9) 0.0355(7) Uani d . 1 1 . .
    H H8 0.1776 0.1437 0.2417 0.043 Uiso calc R 1 1 . .
    C C9 -0.0526(4) 0.0745(3) 0.25957(9) 0.0389(7) Uani d . 1 1 . .
    H H9 -0.0149 0.0360 0.2868 0.047 Uiso calc R 1 1 . .
    C C10 -0.2229(4) 0.0663(2) 0.24709(9) 0.0349(6) Uani d . 1 1 . .
    C C11 -0.2725(4) 0.1186(2) 0.20664(10) 0.0353(6) Uani d . 1 1 . .
    H H11 -0.3865 0.1100 0.1968 0.042 Uiso calc R 1 1 . .
    C C12 -0.1597(4) 0.1839(2) 0.17970(9) 0.0339(6) Uani d . 1 1 . .
    H H12 -0.1971 0.2217 0.1523 0.041 Uiso calc R 1 1 . .
    C C13 -0.3436(4) -0.0023(3) 0.27751(10) 0.0439(7) Uani d . 1 1 . .
    H H13 -0.3008 -0.0875 0.2804 0.053 Uiso calc R 1 1 . .
    C C14 -0.4138(6) 0.1676(3) 0.32407(12) 0.0660(11) Uani d . 1 1 . .
    H H14A -0.3371 0.2205 0.3068 0.099 Uiso calc R 1 1 . .
    H H14B -0.4181 0.1944 0.3560 0.099 Uiso calc R 1 1 . .
    H H14C -0.5274 0.1718 0.3107 0.099 Uiso calc R 1 1 . .
    C C15 -0.6115(6) -0.0935(3) 0.27581(13) 0.0679(11) Uani d . 1 1 . .
    H H15A -0.5587 -0.1741 0.2746 0.102 Uiso calc R 1 1 . .
    H H15B -0.7182 -0.0950 0.2587 0.102 Uiso calc R 1 1 . .
    H H15C -0.6340 -0.0716 0.3077 0.102 Uiso calc R 1 1 . .
    C C16 0.4919(4) 0.2178(2) 0.09375(8) 0.0284(6) Uani d . 1 1 . .
    C C17 0.5515(4) 0.0911(2) 0.08455(10) 0.0428(7) Uani d . 1 1 . .
    H H17A 0.6752 0.0882 0.0865 0.064 Uiso calc R 1 1 . .
    H H17B 0.5154 0.0662 0.0539 0.064 Uiso calc R 1 1 . .
    H H17C 0.5027 0.0357 0.1073 0.064 Uiso calc R 1 1 . .
    C C18 0.4204(3) 0.3879(2) 0.00160(8) 0.0268(5) Uani d . 1 1 . .
    C C19 0.5757(4) 0.4516(2) -0.01518(10) 0.0395(7) Uani d . 1 1 . .
    H H19A 0.6324 0.4009 -0.0381 0.059 Uiso calc R 1 1 . .
    H H19B 0.6527 0.4660 0.0106 0.059 Uiso calc R 1 1 . .
    H H19C 0.5438 0.5296 -0.0289 0.059 Uiso calc R 1 1 . .
    C C20 0.0206(4) 0.6785(2) 0.01657(9) 0.0329(6) Uani d . 1 1 . .
    C C21 -0.0371(5) 0.7100(3) -0.03023(10) 0.0481(8) Uani d . 1 1 . .
    H H21A -0.0692 0.7960 -0.0313 0.072 Uiso calc R 1 1 . .
    H H21B -0.1350 0.6597 -0.0383 0.072 Uiso calc R 1 1 . .
    H H21C 0.0548 0.6951 -0.0520 0.072 Uiso calc R 1 1 . .
    C C22 -0.1382(4) 0.7733(3) 0.13249(11) 0.0464(8) Uani d . 1 1 . .
    C C23 -0.0184(5) 0.8508(3) 0.15844(13) 0.0651(11) Uani d . 1 1 . .
    H H23A 0.0782 0.8716 0.1389 0.098 Uiso calc R 1 1 . .
    H H23B 0.0216 0.8066 0.1855 0.098 Uiso calc R 1 1 . .
    H H23C -0.0759 0.9255 0.1681 0.098 Uiso calc R 1 1 . .
    O O1 -0.0151(2) 0.41192(14) 0.13529(5) 0.0264(4) Uani d . 1 1 . .
    O O2 0.1293(2) 0.25639(15) 0.16843(5) 0.0283(4) Uani d . 1 1 . .
    O O3 0.3219(2) 0.22387(14) 0.09025(5) 0.0257(4) Uani d . 1 1 . .
    O O4 0.5794(3) 0.30351(17) 0.10281(7) 0.0401(5) Uani d . 1 1 . .
    O O5 0.3456(2) 0.45309(14) 0.03546(5) 0.0249(4) Uani d . 1 1 . .
    O O6 0.3683(3) 0.29251(16) -0.01228(6) 0.0401(5) Uani d . 1 1 . .
    O O7 0.0199(2) 0.55613(14) 0.02296(5) 0.0280(4) Uani d . 1 1 . .
    O O8 0.0625(3) 0.74887(16) 0.04572(7) 0.0538(6) Uani d . 1 1 . .
    O O9 -0.0958(3) 0.65541(15) 0.13508(6) 0.0370(5) Uani d . 1 1 . .
    O O10 -0.2594(4) 0.8089(2) 0.11206(10) 0.0741(8) Uani d . 1 1 . .
    O O11 -0.3548(3) 0.0473(2) 0.32214(7) 0.0566(6) Uani d . 1 1 . .
    O O12 -0.5013(3) -0.00697(19) 0.25616(7) 0.0510(6) Uani d . 1 1 . .
loop_
    _atom_site_aniso_label
    _atom_site_aniso_U_11
    _atom_site_aniso_U_22
    _atom_site_aniso_U_33
    _atom_site_aniso_U_12
    _atom_site_aniso_U_13
    _atom_site_aniso_U_23
    C1 0.0264(13) 0.0235(11) 0.0216(12) -0.0017(11) -0.0011(11) -0.0001(9)
    C2 0.0204(12) 0.0216(11) 0.0235(12) 0.0004(10) 0.0008(10) -0.0046(9)
    C3 0.0225(12) 0.0197(11) 0.0253(12) -0.0027(10) 0.0022(11) -0.0003(9)
    C4 0.0265(13) 0.0213(11) 0.0230(12) 0.0000(11) 0.0013(11) -0.0005(9)
    C5 0.0247(13) 0.0257(11) 0.0259(12) 0.0010(10) -0.0008(11) 0.0006(9)
    C6 0.0295(15) 0.0337(13) 0.0309(14) 0.0078(12) 0.0020(12) -0.0011(11)
    C7 0.0297(14) 0.0253(11) 0.0248(12) 0.0009(11) 0.0044(11) 0.0003(10)
    C8 0.0360(16) 0.0430(15) 0.0276(14) -0.0015(13) -0.0046(13) 0.0055(11)
    C9 0.046(2) 0.0437(16) 0.0270(14) 0.0015(14) -0.0033(13) 0.0115(12)
    C10 0.0400(17) 0.0347(14) 0.0299(14) 0.0026(13) 0.0057(13) 0.0056(11)
    C11 0.0287(14) 0.0391(14) 0.0382(16) 0.0037(12) 0.0046(13) 0.0074(12)
    C12 0.0332(16) 0.0394(14) 0.0290(14) 0.0050(13) 0.0043(12) 0.0097(11)
    C13 0.0493(19) 0.0431(16) 0.0393(17) 0.0007(15) 0.0052(15) 0.0149(13)
    C14 0.074(3) 0.065(2) 0.059(2) -0.012(2) 0.029(2) -0.0096(17)
    C15 0.076(3) 0.062(2) 0.066(2) -0.023(2) 0.017(2) 0.0088(18)
    C16 0.0278(14) 0.0338(13) 0.0237(13) 0.0067(12) -0.0010(11) 0.0011(10)
    C17 0.0434(18) 0.0376(14) 0.0474(17) 0.0151(14) 0.0015(15) -0.0033(13)
    C18 0.0295(13) 0.0244(11) 0.0265(13) 0.0036(11) 0.0040(12) 0.0005(9)
    C19 0.0407(16) 0.0323(13) 0.0455(16) 0.0004(13) 0.0207(15) -0.0010(12)
    C20 0.0327(15) 0.0252(12) 0.0409(15) 0.0023(11) 0.0092(13) 0.0066(11)
    C21 0.067(2) 0.0324(14) 0.0452(17) 0.0067(15) 0.0005(17) 0.0119(13)
    C22 0.052(2) 0.0367(15) 0.0510(18) 0.0163(15) 0.0011(17) -0.0032(14)
    C23 0.077(3) 0.0392(16) 0.079(3) 0.0126(19) -0.018(2) -0.0202(17)
    O1 0.0287(10) 0.0289(8) 0.0217(8) 0.0038(7) 0.0024(8) 0.0015(7)
    O2 0.0272(10) 0.0340(9) 0.0236(9) -0.0010(8) 0.0008(8) 0.0046(7)
    O3 0.0257(10) 0.0223(8) 0.0291(9) 0.0039(7) -0.0011(8) -0.0021(7)
    O4 0.0261(10) 0.0378(10) 0.0564(13) 0.0012(9) -0.0027(10) -0.0023(9)
    O5 0.0251(9) 0.0213(7) 0.0283(9) -0.0018(7) 0.0070(8) -0.0022(7)
    O6 0.0433(12) 0.0332(10) 0.0439(11) -0.0046(9) 0.0128(10) -0.0138(8)
    O7 0.0336(10) 0.0221(8) 0.0283(9) 0.0029(7) -0.0002(8) 0.0025(7)
    O8 0.0837(18) 0.0234(9) 0.0542(13) -0.0053(11) -0.0061(13) 0.0034(9)
    O9 0.0466(12) 0.0302(9) 0.0343(10) 0.0134(9) -0.0038(10) -0.0072(7)
    O10 0.0699(18) 0.0433(12) 0.109(2) 0.0250(13) -0.0303(16) -0.0047(13)
    O11 0.0628(16) 0.0706(15) 0.0365(12) -0.0076(14) 0.0116(11) 0.0106(11)
    O12 0.0476(13) 0.0543(13) 0.0511(13) -0.0148(12) 0.0048(11) 0.0135(10)
_geom_special_details
;
All e.s.d.'s (except the e.s.d. in the dihedral angle between two l.s. planes)
are estimated using the full covariance matrix. The cell e.s.d.'s are taken
into account individually in the estimation of e.s.d.'s in distances, angles
and torsion angles; correlations between e.s.d.'s in cell parameters are only
used when they are defined by crystal symmetry. An approximate (isotropic)
treatment of cell e.s.d.'s is used for estimating e.s.d.'s involving l.s.
planes.
;
loop_
    _geom_bond_atom_site_label_1
    _geom_bond_atom_site_label_2
    _geom_bond_site_symmetry_2
    _geom_bond_distance
    _geom_bond_publ_flag
    C1 O2 . 1.400(3) ?
    C1 O1 . 1.414(3) ?
    C1 C2 . 1.522(3) ?
    C1 H1 . 1.0000 ?
    C2 O3 . 1.444(3) ?
    C2 C3 . 1.516(3) ?
    C2 H2 . 1.0000 ?
    C3 O5 . 1.449(3) ?
    C3 C4 . 1.516(3) ?
    C3 H3 . 1.0000 ?
    C4 O7 . 1.449(3) ?
    C4 C5 . 1.530(3) ?
    C4 H4 . 1.0000 ?
    C5 O1 . 1.433(3) ?
    C5 C6 . 1.500(3) ?
    C5 H5 . 1.0000 ?
    C6 O9 . 1.439(3) ?
    C6 H6A . 0.9900 ?
    C6 H6B . 0.9900 ?
    C7 C12 . 1.373(4) ?
    C7 C8 . 1.383(4) ?
    C7 O2 . 1.394(3) ?
    C8 C9 . 1.387(4) ?
    C8 H8 . 0.9500 ?
    C9 C10 . 1.397(4) ?
    C9 H9 . 0.9500 ?
    C10 C11 . 1.372(4) ?
    C10 C13 . 1.506(4) ?
    C11 C12 . 1.390(4) ?
    C11 H11 . 0.9500 ?
    C12 H12 . 0.9500 ?
    C13 O12 . 1.395(4) ?
    C13 O11 . 1.417(4) ?
    C13 H13 . 1.0000 ?
    C14 O11 . 1.404(4) ?
    C14 H14A . 0.9800 ?
    C14 H14B . 0.9800 ?
    C14 H14C . 0.9800 ?
    C15 O12 . 1.412(4) ?
    C15 H15A . 0.9800 ?
    C15 H15B . 0.9800 ?
    C15 H15C . 0.9800 ?
    C16 O4 . 1.198(3) ?
    C16 O3 . 1.348(3) ?
    C16 C17 . 1.495(3) ?
    C17 H17A . 0.9800 ?
    C17 H17B . 0.9800 ?
    C17 H17C . 0.9800 ?
    C18 O6 . 1.198(3) ?
    C18 O5 . 1.357(3) ?
    C18 C19 . 1.495(4) ?
    C19 H19A . 0.9800 ?
    C19 H19B . 0.9800 ?
    C19 H19C . 0.9800 ?
    C20 O8 . 1.198(3) ?
    C20 O7 . 1.359(3) ?
    C20 C21 . 1.483(4) ?
    C21 H21A . 0.9800 ?
    C21 H21B . 0.9800 ?
    C21 H21C . 0.9800 ?
    C22 O10 . 1.195(4) ?
    C22 O9 . 1.341(3) ?
    C22 C23 . 1.482(5) ?
    C23 H23A . 0.9800 ?
    C23 H23B . 0.9800 ?
    C23 H23C . 0.9800 ?
loop_
    _geom_angle_atom_site_label_1
    _geom_angle_atom_site_label_2
    _geom_angle_atom_site_label_3
    _geom_angle_site_symmetry_1
    _geom_angle_site_symmetry_3
    _geom_angle
    _geom_angle_publ_flag
    O2 C1 O1 . . 107.73(17) ?
    O2 C1 C2 . . 107.29(19) ?
    O1 C1 C2 . . 109.94(18) ?
    O2 C1 H1 . . 110.6 ?
    O1 C1 H1 . . 110.6 ?
    C2 C1 H1 . . 110.6 ?
    O3 C2 C3 . . 110.26(18) ?
    O3 C2 C1 . . 105.40(17) ?
    C3 C2 C1 . . 109.29(19) ?
    O3 C2 H2 . . 110.6 ?
    C3 C2 H2 . . 110.6 ?
    C1 C2 H2 . . 110.6 ?
    O5 C3 C4 . . 106.76(17) ?
    O5 C3 C2 . . 109.66(19) ?
    C4 C3 C2 . . 110.31(18) ?
    O5 C3 H3 . . 110.0 ?
    C4 C3 H3 . . 110.0 ?
    C2 C3 H3 . . 110.0 ?
    O7 C4 C3 . . 106.83(17) ?
    O7 C4 C5 . . 108.2(2) ?
    C3 C4 C5 . . 110.31(18) ?
    O7 C4 H4 . . 110.5 ?
    C3 C4 H4 . . 110.5 ?
    C5 C4 H4 . . 110.5 ?
    O1 C5 C6 . . 107.67(18) ?
    O1 C5 C4 . . 108.10(19) ?
    C6 C5 C4 . . 113.56(19) ?
    O1 C5 H5 . . 109.1 ?
    C6 C5 H5 . . 109.1 ?
    C4 C5 H5 . . 109.1 ?
    O9 C6 C5 . . 108.3(2) ?
    O9 C6 H6A . . 110.0 ?
    C5 C6 H6A . . 110.0 ?
    O9 C6 H6B . . 110.0 ?
    C5 C6 H6B . . 110.0 ?
    H6A C6 H6B . . 108.4 ?
    C12 C7 C8 . . 120.7(2) ?
    C12 C7 O2 . . 123.8(2) ?
    C8 C7 O2 . . 115.5(2) ?
    C7 C8 C9 . . 119.1(3) ?
    C7 C8 H8 . . 120.5 ?
    C9 C8 H8 . . 120.5 ?
    C8 C9 C10 . . 121.0(2) ?
    C8 C9 H9 . . 119.5 ?
    C10 C9 H9 . . 119.5 ?
    C11 C10 C9 . . 118.2(3) ?
    C11 C10 C13 . . 122.5(3) ?
    C9 C10 C13 . . 119.2(2) ?
    C10 C11 C12 . . 121.5(3) ?
    C10 C11 H11 . . 119.3 ?
    C12 C11 H11 . . 119.3 ?
    C7 C12 C11 . . 119.4(2) ?
    C7 C12 H12 . . 120.3 ?
    C11 C12 H12 . . 120.3 ?
    O12 C13 O11 . . 111.7(3) ?
    O12 C13 C10 . . 108.7(2) ?
    O11 C13 C10 . . 113.0(2) ?
    O12 C13 H13 . . 107.8 ?
    O11 C13 H13 . . 107.8 ?
    C10 C13 H13 . . 107.8 ?
    O11 C14 H14A . . 109.5 ?
    O11 C14 H14B . . 109.5 ?
    H14A C14 H14B . . 109.5 ?
    O11 C14 H14C . . 109.5 ?
    H14A C14 H14C . . 109.5 ?
    H14B C14 H14C . . 109.5 ?
    O12 C15 H15A . . 109.5 ?
    O12 C15 H15B . . 109.5 ?
    H15A C15 H15B . . 109.5 ?
    O12 C15 H15C . . 109.5 ?
    H15A C15 H15C . . 109.5 ?
    H15B C15 H15C . . 109.5 ?
    O4 C16 O3 . . 123.5(2) ?
    O4 C16 C17 . . 126.2(3) ?
    O3 C16 C17 . . 110.2(2) ?
    C16 C17 H17A . . 109.5 ?
    C16 C17 H17B . . 109.5 ?
    H17A C17 H17B . . 109.5 ?
    C16 C17 H17C . . 109.5 ?
    H17A C17 H17C . . 109.5 ?
    H17B C17 H17C . . 109.5 ?
    O6 C18 O5 . . 124.0(2) ?
    O6 C18 C19 . . 125.5(2) ?
    O5 C18 C19 . . 110.4(2) ?
    C18 C19 H19A . . 109.5 ?
    C18 C19 H19B . . 109.5 ?
    H19A C19 H19B . . 109.5 ?
    C18 C19 H19C . . 109.5 ?
    H19A C19 H19C . . 109.5 ?
    H19B C19 H19C . . 109.5 ?
    O8 C20 O7 . . 122.9(2) ?
    O8 C20 C21 . . 126.2(2) ?
    O7 C20 C21 . . 110.9(2) ?
    C20 C21 H21A . . 109.5 ?
    C20 C21 H21B . . 109.5 ?
    H21A C21 H21B . . 109.5 ?
    C20 C21 H21C . . 109.5 ?
    H21A C21 H21C . . 109.5 ?
    H21B C21 H21C . . 109.5 ?
    O10 C22 O9 . . 123.0(3) ?
    O10 C22 C23 . . 125.4(3) ?
    O9 C22 C23 . . 111.6(3) ?
    C22 C23 H23A . . 109.5 ?
    C22 C23 H23B . . 109.5 ?
    H23A C23 H23B . . 109.5 ?
    C22 C23 H23C . . 109.5 ?
    H23A C23 H23C . . 109.5 ?
    H23B C23 H23C . . 109.5 ?
    C1 O1 C5 . . 112.28(16) ?
    C7 O2 C1 . . 117.00(19) ?
    C16 O3 C2 . . 117.93(19) ?
    C18 O5 C3 . . 118.07(18) ?
    C20 O7 C4 . . 117.55(19) ?
    C22 O9 C6 . . 117.8(2) ?
    C14 O11 C13 . . 114.9(2) ?
    C13 O12 C15 . . 113.2(3) ?
loop_
    _geom_torsion_atom_site_label_1
    _geom_torsion_atom_site_label_2
    _geom_torsion_atom_site_label_3
    _geom_torsion_atom_site_label_4
    _geom_torsion_site_symmetry_1
    _geom_torsion_site_symmetry_2
    _geom_torsion_site_symmetry_3
    _geom_torsion_site_symmetry_4
    _geom_torsion
    _geom_torsion_publ_flag
    O2 C1 C2 O3 . . . . 67.0(2) ?
    O1 C1 C2 O3 . . . . -176.06(17) ?
    O2 C1 C2 C3 . . . . -174.46(17) ?
    O1 C1 C2 C3 . . . . -57.6(2) ?
    O3 C2 C3 O5 . . . . -74.1(2) ?
    C1 C2 C3 O5 . . . . 170.47(17) ?
    O3 C2 C3 C4 . . . . 168.59(18) ?
    C1 C2 C3 C4 . . . . 53.2(2) ?
    O5 C3 C4 O7 . . . . 69.5(2) ?
    C2 C3 C4 O7 . . . . -171.43(18) ?
    O5 C3 C4 C5 . . . . -173.12(18) ?
    C2 C3 C4 C5 . . . . -54.0(3) ?
    O7 C4 C5 O1 . . . . 174.03(16) ?
    C3 C4 C5 O1 . . . . 57.5(2) ?
    O7 C4 C5 C6 . . . . -66.6(2) ?
    C3 C4 C5 C6 . . . . 176.9(2) ?
    O1 C5 C6 O9 . . . . 60.3(2) ?
    C4 C5 C6 O9 . . . . -59.4(3) ?
    C12 C7 C8 C9 . . . . -1.2(4) ?
    O2 C7 C8 C9 . . . . 179.4(2) ?
    C7 C8 C9 C10 . . . . -0.4(4) ?
    C8 C9 C10 C11 . . . . 2.7(4) ?
    C8 C9 C10 C13 . . . . -179.2(3) ?
    C9 C10 C11 C12 . . . . -3.5(4) ?
    C13 C10 C11 C12 . . . . 178.5(3) ?
    C8 C7 C12 C11 . . . . 0.4(4) ?
    O2 C7 C12 C11 . . . . 179.8(2) ?
    C10 C11 C12 C7 . . . . 2.0(4) ?
    C11 C10 C13 O12 . . . . 3.2(4) ?
    C9 C10 C13 O12 . . . . -174.9(3) ?
    C11 C10 C13 O11 . . . . -121.4(3) ?
    C9 C10 C13 O11 . . . . 60.5(4) ?
    O2 C1 O1 C5 . . . . -178.82(18) ?
    C2 C1 O1 C5 . . . . 64.6(2) ?
    C6 C5 O1 C1 . . . . 173.20(19) ?
    C4 C5 O1 C1 . . . . -63.7(2) ?
    C12 C7 O2 C1 . . . . -4.1(3) ?
    C8 C7 O2 C1 . . . . 175.4(2) ?
    O1 C1 O2 C7 . . . . 76.8(2) ?
    C2 C1 O2 C7 . . . . -164.91(18) ?
    O4 C16 O3 C2 . . . . -3.5(4) ?
    C17 C16 O3 C2 . . . . 176.82(19) ?
    C3 C2 O3 C16 . . . . 101.6(2) ?
    C1 C2 O3 C16 . . . . -140.5(2) ?
    O6 C18 O5 C3 . . . . 0.7(3) ?
    C19 C18 O5 C3 . . . . -178.8(2) ?
    C4 C3 O5 C18 . . . . -143.3(2) ?
    C2 C3 O5 C18 . . . . 97.2(2) ?
    O8 C20 O7 C4 . . . . -2.4(4) ?
    C21 C20 O7 C4 . . . . 177.8(2) ?
    C3 C4 O7 C20 . . . . -135.4(2) ?
    C5 C4 O7 C20 . . . . 105.8(2) ?
    O10 C22 O9 C6 . . . . 6.9(5) ?
    C23 C22 O9 C6 . . . . -173.9(3) ?
    C5 C6 O9 C22 . . . . 148.1(2) ?
    O12 C13 O11 C14 . . . . -61.7(3) ?
    C10 C13 O11 C14 . . . . 61.2(4) ?
    O11 C13 O12 C15 . . . . -69.5(3) ?
    C10 C13 O12 C15 . . . . 165.2(3) ?
loop_
    _geom_hbond_atom_site_label_D
    _geom_hbond_atom_site_label_H
    _geom_hbond_atom_site_label_A
    _geom_hbond_site_symmetry_A
    _geom_hbond_distance_DH
    _geom_hbond_distance_HA
    _geom_hbond_distance_DA
    _geom_hbond_angle_DHA
    _geom_hbond_publ_flag
    C2 H2 O11 3 1.00 2.44 3.347(3) 151 y
    C12 H12 O4 1_455 0.95 2.45 3.321(3) 152 y
    C19 H19A O3 4 0.98 2.54 3.510(3) 171 y
    C19 H19C O8 4_565 0.98 2.49 3.414(3) 157 y
    C21 H21C O10 4_565 0.98 2.29 3.252(4) 168 y
    C23 H23C Cg 1_565 0.98 2.71 3.615(4) 153 y
_iucr_refine_instructions_details
;
TITL 11c_czhmm8b_0f in P2(1)2(1)2(1)
CELL  0.71073   7.9004  10.9961  29.2289   90.000   90.000   90.000
ZERR     4.00   0.0002   0.0003   0.0008    0.000    0.000    0.000
LATT  -1
SYMM  1/2 - X, - Y, 1/2 + Z
SYMM  - X, 1/2 + Y, 1/2 - Z
SYMM  1/2 + X, 1/2 - Y, - Z
SFAC  C    H    O
UNIT  92   120  48
MERG   4
OMIT    -2.00  56.00
EQIV $1 -x,1/2+y,1/2-z
EQIV $2 -1+x,y,z
EQIV $3 1/2+x,1/2-y,-z
EQIV $4 1/2+x,3/2-y,-z
HTAB C2 O11_$1
HTAB C12 O4_$2
HTAB C19 O3_$3
HTAB C19 O8_$4
HTAB C21 O10_$4
FMAP   2
PLAN    5
SIZE     0.10   0.32   0.45
ACTA
BOND   $H
CONF
L.S.   4
TEMP  -100.00
WGHT    0.056700
FVAR       0.20978
C1    1    0.080140    0.305712    0.126320    11.00000    0.02641    0.02351 =
         0.02156   -0.00010   -0.00105   -0.00167
AFIX  13
H1    2    0.011302    0.245747    0.108560    11.00000   -1.20000
AFIX   0
C2    1    0.240996    0.338446    0.100418    11.00000    0.02042    0.02165 =
         0.02352   -0.00459    0.00079    0.00044
AFIX  13
H2    2    0.316361    0.390457    0.119722    11.00000   -1.20000
AFIX   0
C3    1    0.194390    0.403723    0.056488    11.00000    0.02246    0.01969 =
         0.02530   -0.00027    0.00220   -0.00270
AFIX  13
H3    2    0.137279    0.346144    0.034971    11.00000   -1.20000
AFIX   0
C4    1    0.079050    0.510535    0.066635    11.00000    0.02651    0.02130 =
         0.02301   -0.00046    0.00130   -0.00002
AFIX  13
H4    2    0.142043    0.575335    0.083556    11.00000   -1.20000
AFIX   0
C5    1   -0.074851    0.468578    0.094220    11.00000    0.02472    0.02574 =
         0.02586    0.00056   -0.00075    0.00097
AFIX  13
H5    2   -0.139937    0.407707    0.075874    11.00000   -1.20000
AFIX   0
C6    1   -0.190742    0.570377    0.107827    11.00000    0.02948    0.03367 =
         0.03086   -0.00108    0.00199    0.00784
AFIX  23
H6A   2   -0.235768    0.611329    0.080228    11.00000   -1.20000
H6B   2   -0.287307    0.538116    0.125678    11.00000   -1.20000
AFIX   0
C7    1    0.006339    0.193380    0.193096    11.00000    0.02970    0.02526 =
         0.02485    0.00031    0.00435    0.00094
C8    1    0.062179    0.138125    0.232825    11.00000    0.03595    0.04303 =
         0.02758    0.00547   -0.00461   -0.00153
AFIX  43
H8    2    0.177627    0.143653    0.241674    11.00000   -1.20000
AFIX   0
C9    1   -0.052630    0.074544    0.259568    11.00000    0.04592    0.04370 =
         0.02701    0.01154   -0.00331    0.00151
AFIX  43
H9    2   -0.014885    0.035961    0.286800    11.00000   -1.20000
AFIX   0
C10   1   -0.222932    0.066336    0.247093    11.00000    0.04000    0.03468 =
         0.02995    0.00561    0.00568    0.00255
C11   1   -0.272536    0.118629    0.206643    11.00000    0.02866    0.03913 =
         0.03823    0.00743    0.00459    0.00367
AFIX  43
H11   2   -0.386549    0.110001    0.196836    11.00000   -1.20000
AFIX   0
C12   1   -0.159682    0.183939    0.179700    11.00000    0.03319    0.03945 =
         0.02904    0.00968    0.00428    0.00498
AFIX  43
H12   2   -0.197066    0.221699    0.152268    11.00000   -1.20000
AFIX   0
C13   1   -0.343561   -0.002280    0.277508    11.00000    0.04927    0.04308 =
         0.03929    0.01493    0.00519    0.00075
AFIX  13
H13   2   -0.300750   -0.087524    0.280366    11.00000   -1.20000
AFIX   0
C14   1   -0.413822    0.167575    0.324073    11.00000    0.07445    0.06493 =
         0.05862   -0.00965    0.02946   -0.01196
AFIX 137
H14A  2   -0.337095    0.220503    0.306823    11.00000   -1.50000
H14B  2   -0.418148    0.194377    0.356028    11.00000   -1.50000
H14C  2   -0.527448    0.171826    0.310718    11.00000   -1.50000
AFIX   0
C15   1   -0.611478   -0.093540    0.275812    11.00000    0.07584    0.06172 =
         0.06609    0.00884    0.01689   -0.02297
AFIX 137
H15A  2   -0.558738   -0.174146    0.274635    11.00000   -1.50000
H15B  2   -0.718152   -0.094958    0.258709    11.00000   -1.50000
H15C  2   -0.634012   -0.071597    0.307732    11.00000   -1.50000
AFIX   0
C16   1    0.491870    0.217806    0.093751    11.00000    0.02776    0.03376 =
         0.02369    0.00106   -0.00100    0.00675
C17   1    0.551451    0.091055    0.084551    11.00000    0.04335    0.03761 =
         0.04740   -0.00332    0.00154    0.01509
AFIX 137
H17A  2    0.675228    0.088226    0.086476    11.00000   -1.50000
H17B  2    0.515446    0.066182    0.053861    11.00000   -1.50000
H17C  2    0.502721    0.035696    0.107287    11.00000   -1.50000
AFIX   0
C18   1    0.420379    0.387936    0.001597    11.00000    0.02955    0.02437 =
         0.02646    0.00049    0.00397    0.00359
C19   1    0.575684    0.451587   -0.015175    11.00000    0.04072    0.03232 =
         0.04553   -0.00101    0.02068    0.00040
AFIX 137
H19A  2    0.632361    0.400947   -0.038121    11.00000   -1.50000
H19B  2    0.652669    0.465983    0.010551    11.00000   -1.50000
H19C  2    0.543814    0.529551   -0.028948    11.00000   -1.50000
AFIX   0
C20   1    0.020572    0.678515    0.016575    11.00000    0.03271    0.02522 =
         0.04089    0.00658    0.00917    0.00227
C21   1   -0.037115    0.709998   -0.030226    11.00000    0.06667    0.03245 =
         0.04517    0.01190    0.00048    0.00667
AFIX 137
H21A  2   -0.069196    0.796045   -0.031259    11.00000   -1.50000
H21B  2   -0.135045    0.659695   -0.038311    11.00000   -1.50000
H21C  2    0.054770    0.695062   -0.052037    11.00000   -1.50000
AFIX   0
C22   1   -0.138180    0.773324    0.132494    11.00000    0.05164    0.03670 =
         0.05098   -0.00320    0.00110    0.01627
C23   1   -0.018422    0.850793    0.158435    11.00000    0.07717    0.03925 =
         0.07889   -0.02020   -0.01826    0.01257
AFIX 137
H23A  2    0.078188    0.871569    0.138911    11.00000   -1.50000
H23B  2    0.021649    0.806568    0.185454    11.00000   -1.50000
H23C  2   -0.075901    0.925479    0.168096    11.00000   -1.50000
AFIX   0
O1    3   -0.015058    0.411925    0.135294    11.00000    0.02866    0.02889 =
         0.02166    0.00153    0.00240    0.00376
O2    3    0.129287    0.256386    0.168425    11.00000    0.02717    0.03400 =
         0.02363    0.00456    0.00075   -0.00100
O3    3    0.321900    0.223869    0.090251    11.00000    0.02571    0.02231 =
         0.02909   -0.00207   -0.00113    0.00386
O4    3    0.579379    0.303510    0.102809    11.00000    0.02608    0.03781 =
         0.05641   -0.00232   -0.00266    0.00116
O5    3    0.345567    0.453085    0.035462    11.00000    0.02510    0.02135 =
         0.02828   -0.00216    0.00702   -0.00180
O6    3    0.368257    0.292514   -0.012284    11.00000    0.04331    0.03319 =
         0.04388   -0.01377    0.01276   -0.00462
O7    3    0.019912    0.556129    0.022957    11.00000    0.03360    0.02211 =
         0.02830    0.00252   -0.00021    0.00289
O8    3    0.062526    0.748865    0.045723    11.00000    0.08373    0.02337 =
         0.05419    0.00341   -0.00607   -0.00531
O9    3   -0.095798    0.655408    0.135079    11.00000    0.04661    0.03020 =
         0.03432   -0.00720   -0.00381    0.01337
O10   3   -0.259421    0.808949    0.112063    11.00000    0.06985    0.04327 =
         0.10903   -0.00474   -0.03027    0.02499
O11   3   -0.354777    0.047291    0.322140    11.00000    0.06276    0.07058 =
         0.03654    0.01056    0.01164   -0.00758
O12   3   -0.501298   -0.006973    0.256158    11.00000    0.04759    0.05434 =
         0.05107    0.01352    0.00483   -0.01478
HKLF    4
REM  11c_czhmm8b_0f in P2(1)2(1)2(1)
REM R1 =  0.0424 for   2644 Fo > 4sig(Fo)  and  0.0614 for all   3493 data
REM    322 parameters refined using      0 restraints
END
WGHT      0.0567      0.0000
REM Highest difference peak  0.245,  deepest hole -0.201,  1-sigma level  0.043
Q1    1  -0.1873  0.8249  0.0814  11.00000  0.05    0.24
Q2    1   0.1370  0.4563  0.0630  11.00000  0.05    0.24
Q3    1   0.0028  0.5026  0.0811  11.00000  0.05    0.24
Q4    1  -0.0846  0.2388  0.2002  11.00000  0.05    0.22
Q5    1   0.1713  0.3164  0.1162  11.00000  0.05    0.22
;
