# Supplementary material for: 4-(Dimeth­oxy­meth­yl)phenyl 2,3,4,6-tetra-O-acetyl-β-d-glucopyran­oside
Source: Acta Crystallogr Sect E Struct Rep Online. 2012 Mar 28;68(Pt 4):o1202. doi: 10.1107/S160053681201121X (PMC3344139; doi:10.1107/S160053681201121X)
Supplement: Supplementary file 2 [file e-68-o1202-Isup2.hkl]

#
# h,k,l, Fc-squared, Fo-squared, sigma(Fo-squared) and status flag
#
data_I
_shelx_title ' 11c_czhmm8b_0f in P2(1)2(1)2(1)'
_shelx_refln_list_code          4
_shelx_F_calc_maximum      156.42
_exptl_crystal_F_000      1056.00
_reflns_d_resolution_high  0.7570
 
loop_
 _symmetry_equiv_pos_as_xyz
 'x, y, z'
 '-x+1/2, -y, z+1/2'
 '-x, y+1/2, -z+1/2'
 'x+1/2, -y+1/2, -z'
 
_cell_length_a     7.9004
_cell_length_b    10.9961
_cell_length_c    29.2289
_cell_angle_alpha  90.000
_cell_angle_beta   90.000
_cell_angle_gamma  90.000
 
_shelx_F_squared_multiplier     1.000
 
loop_
 _refln_index_h
 _refln_index_k
 _refln_index_l
 _refln_F_squared_calc
 _refln_F_squared_meas
 _refln_F_squared_sigma
 _refln_observed_status
   2   0   0    24133.01    25549.67    144.98 o
   4   0   0        0.03        2.50      7.04 o
   6   0   0       70.79       87.26     15.91 o
   8   0   0        2.12       19.77     17.50 o
  10   0   0        4.05       -1.36     18.41 o
   1   1   0    13166.70    13127.19    169.46 o
   2   1   0     4335.17     4058.05     33.98 o
   3   1   0      214.18      214.56     10.62 o
   4   1   0     1526.69     1536.82     43.86 o
   5   1   0       54.82       45.22     11.13 o
   6   1   0      113.36       23.16     48.40 o
   7   1   0       32.31       45.96     11.52 o
   8   1   0      444.52      392.18     26.93 o
   9   1   0      139.76      140.25     19.53 o
  10   1   0        0.72        2.85     14.38 o
   0   2   0     2315.60     3000.15     80.69 o
   1   2   0     4611.56     4850.58     53.68 o
   2   2   0        1.62       13.28      4.37 o
   3   2   0      217.54      182.07      8.72 o
   4   2   0      370.20      377.42     17.16 o
   5   2   0      518.02      450.66     20.96 o
   6   2   0      116.11      103.22     13.49 o
   7   2   0        2.74        9.71      9.72 o
   8   2   0      125.70       27.38     38.86 o
   9   2   0       39.68       38.78     13.82 o
  10   2   0        0.04       -9.32     17.27 o
   1   3   0      874.48     1002.62     19.75 o
   2   3   0      339.55      315.36     13.31 o
   3   3   0     1476.28     1489.23     29.05 o
   4   3   0     1631.55     1693.76     47.04 o
   5   3   0      246.19      269.19     17.34 o
   6   3   0       53.88       67.42     12.20 o
   7   3   0      205.73      193.47     18.71 o
   8   3   0       37.05       36.46     12.94 o
   9   3   0       14.62       10.24     11.13 o
  10   3   0       23.21       26.81     22.04 o
   0   4   0     2267.38     2460.28     58.00 o
   1   4   0       97.41      123.67      7.37 o
   2   4   0      648.59      644.98     15.81 o
   3   4   0      324.46      424.59     52.49 o
   4   4   0      852.59      905.80     26.95 o
   5   4   0       43.41       37.85     10.13 o
   6   4   0      681.88      671.48     34.77 o
   7   4   0       36.37       47.38     12.67 o
   8   4   0       24.80       21.66     12.21 o
   9   4   0        1.75        0.76     11.24 o
  10   4   0        2.07        6.82     17.72 o
   1   5   0      684.22      670.23     15.15 o
   2   5   0     1487.90     1674.42     26.87 o
   3   5   0       10.07        7.21      5.32 o
   4   5   0      697.80      603.36     40.45 o
   5   5   0      673.06      684.79     36.02 o
   6   5   0      536.58      570.45     27.95 o
   7   5   0      134.40      125.89     17.34 o
   8   5   0       19.30       18.56     12.29 o
   9   5   0      143.41      120.21     28.40 o
   0   6   0      501.99      518.97     20.88 o
   1   6   0     1149.45     1061.81     27.12 o
   2   6   0       93.65      111.03      9.79 o
   3   6   0      117.85      141.68     11.65 o
   4   6   0       52.07       50.74      8.68 o
   5   6   0      633.13      611.71     47.83 o
   6   6   0      408.21      406.81     25.06 o
   7   6   0       22.34       12.99     11.17 o
   8   6   0       26.01       14.51     12.36 o
   9   6   0       22.93       41.13     23.18 o
   1   7   0      131.05      148.69     10.37 o
   2   7   0       37.87       37.28      8.20 o
   3   7   0      221.75      245.28     14.90 o
   4   7   0      803.86      735.27     23.35 o
   5   7   0       30.88       38.65      9.69 o
   6   7   0       13.57       23.31      9.15 o
   7   7   0       29.78       42.84     13.88 o
   8   7   0      123.52      145.21     30.00 o
   9   7   0       32.62       16.59     22.95 o
   0   8   0     1515.85     1577.25     41.11 o
   1   8   0      436.65      428.88     19.32 o
   2   8   0       17.45       29.55      8.67 o
   3   8   0        0.26       -1.38      8.31 o
   4   8   0      239.42      232.37     16.26 o
   5   8   0      225.75      224.51     16.46 o
   6   8   0       39.43       29.07     10.29 o
   7   8   0       83.08       63.17     24.54 o
   8   8   0        1.86        4.77     17.27 o
   1   9   0        1.59        2.19      7.61 o
   2   9   0       23.96       32.98      9.67 o
   3   9   0      191.43      173.19     15.10 o
   4   9   0      178.74      171.56     15.01 o
   5   9   0       24.62       14.08      9.67 o
   6   9   0       56.60       48.51     14.51 o
   7   9   0      169.55      197.02     34.54 o
   8   9   0       47.58       51.58     24.77 o
   0  10   0       66.39       56.78     14.53 o
   1  10   0       79.15       75.58     12.26 o
   2  10   0       39.32       40.14     11.07 o
   3  10   0      111.49      130.53     14.54 o
   4  10   0       56.34       54.09     11.51 o
   5  10   0      151.13      143.59     19.70 o
   6  10   0        0.45      -10.23     16.36 o
   7  10   0       18.15       15.00     20.68 o
   1  11   0      125.40      112.05     14.31 o
   2  11   0      156.52      176.12     16.74 o
   3  11   0       10.23       11.25     10.07 o
   4  11   0       23.14       16.48     12.83 o
   5  11   0      148.03      198.00     28.52 o
   6  11   0       62.86       71.13     27.50 o
   0  12   0       11.55        2.73     15.68 o
   1  12   0        9.94       15.71     10.43 o
   2  12   0        0.87       -1.64      9.41 o
   3  12   0        0.45       -2.00     11.48 o
   4  12   0       38.92       48.42     18.52 o
   5  12   0        1.79        5.23     20.45 o
   1  13   0       37.06       37.05     15.99 o
   2  13   0        1.90        7.25     12.77 o
   3  13   0       14.53       14.37     14.54 o
   4  13   0      241.48      243.21     27.73 o
   0  14   0        0.08        7.50     20.22 o
   1  14   0      309.27      341.28     32.45 o
   2  14   0        0.19       -8.84     13.15 o
   1   0   1     4685.39     4839.04     46.84 o
   2   0   1     1398.36     1491.65    109.02 o
   3   0   1      827.88      705.37     28.17 o
   4   0   1     3626.13     3676.28     62.26 o
   5   0   1       43.82        8.80     16.47 o
   6   0   1      732.73      537.57     95.21 o
   7   0   1       44.51       47.20     10.44 o
   8   0   1      224.73      242.92     34.31 o
   9   0   1        0.59       10.92     13.16 o
  10   0   1       12.53        1.75     13.74 o
   0   1   1     4121.43     3922.20    130.21 o
   1   1   1     2823.17     3025.43     44.82 o
   2   1   1     2161.86     2273.10     55.20 o
   3   1   1     2801.60     2822.63     37.86 o
   4   1   1     1097.09      847.94    167.28 o
   5   1   1      940.34      735.42    132.39 o
   6   1   1       42.47       43.15      8.09 o
   7   1   1      108.07       77.97     11.47 o
   8   1   1       28.92       21.72      7.32 o
   9   1   1       39.33       41.20      9.22 o
  10   1   1        1.38        3.21     10.23 o
   0   2   1     3414.27     3180.90     23.99 o
   1   2   1     5407.95     4886.71    334.75 o
   2   2   1      111.77      119.70      4.66 o
   3   2   1      931.37     1000.39     12.76 o
   4   2   1       93.17       90.98      6.09 o
   5   2   1      282.35      296.91     12.21 o
   6   2   1        7.45       -1.26      5.29 o
   7   2   1      842.34      559.74    191.89 o
   8   2   1       66.63       65.58     10.19 o
   9   2   1       45.61       18.88     11.02 o
  10   2   1        3.45        3.78     11.86 o
   0   3   1     1896.10     1968.21     23.30 o
   1   3   1     4295.56     3950.93     29.88 o
   2   3   1     1150.17     1199.54     16.43 o
   3   3   1      511.90      535.24     15.25 o
   4   3   1      517.77      499.92     14.07 o
   5   3   1      370.66      358.40     13.73 o
   6   3   1      314.84      295.11     14.08 o
   7   3   1       42.35       57.75      9.17 o
   8   3   1      163.06      172.36     13.96 o
   9   3   1       95.42       59.83     27.50 o
  10   3   1       42.28       55.38     36.24 o
   0   4   1      256.10      237.58      7.95 o
   1   4   1     1449.62     1505.51     18.15 o
   2   4   1     1096.36     1127.54     18.44 o
   3   4   1     1566.09     1589.12     28.68 o
   4   4   1     1763.48     1841.65     26.66 o
   5   4   1      863.89      877.49     20.85 o
   6   4   1      577.25      568.54     28.37 o
   7   4   1      219.57      213.40     14.10 o
   8   4   1      104.98      120.20     12.54 o
   9   4   1       31.14       27.36      9.55 o
  10   4   1       28.93       16.36     20.45 o
   0   5   1      672.66      674.26     15.07 o
   1   5   1       86.63       87.73      5.42 o
   2   5   1      412.27      476.62     10.88 o
   3   5   1      589.43      597.91     13.79 o
   4   5   1      438.80      451.70     15.31 o
   5   5   1      829.09      775.75     20.60 o
   6   5   1       81.98      102.54     10.64 o
   7   5   1      110.91      105.59     11.21 o
   8   5   1        0.78       -0.53      7.38 o
   9   5   1        0.93        0.85      9.52 o
   0   6   1        4.70        7.87      5.25 o
   1   6   1      822.54      799.18     13.73 o
   2   6   1       86.89       94.46      6.56 o
   3   6   1      184.84      184.25      8.64 o
   4   6   1      217.87      217.49      9.92 o
   5   6   1      793.53      778.67     18.86 o
   6   6   1      586.55      587.23     27.45 o
   7   6   1       52.82       47.79      9.45 o
   8   6   1       10.30       14.43      9.65 o
   9   6   1       87.06       87.98     19.36 o
   0   7   1      311.51      354.91     14.16 o
   1   7   1      207.59      207.30      8.80 o
   2   7   1     1244.07     1197.15     19.29 o
   3   7   1      663.80      629.41     15.01 o
   4   7   1      402.86      374.29     12.59 o
   5   7   1     1696.95     1612.10     58.15 o
   6   7   1       60.20       64.04      7.88 o
   7   7   1       15.26        3.01      8.85 o
   8   7   1       16.49       17.07     12.68 o
   9   7   1        8.81        2.85     13.49 o
   0   8   1      109.77      104.77     10.20 o
   1   8   1       45.17       62.22      6.48 o
   2   8   1      135.65      126.15      8.68 o
   3   8   1      348.01      336.64     12.47 o
   4   8   1      515.50      513.58     15.23 o
   5   8   1      606.06      632.66     17.09 o
   6   8   1       80.03       60.75      9.06 o
   7   8   1        5.91       -8.36     10.71 o
   8   8   1        3.77        4.49     12.61 o
   0   9   1      346.90      349.94     16.82 o
   1   9   1       89.59       86.34      8.39 o
   2   9   1      506.92      485.08     15.27 o
   3   9   1      414.45      393.68     17.17 o
   4   9   1       30.94       40.56      7.40 o
   5   9   1       39.37       45.16      7.85 o
   6   9   1       69.12       67.12     11.10 o
   7   9   1        7.93        7.71     12.99 o
   8   9   1        3.84       -1.71     12.55 o
   0  10   1       23.06       16.56      9.36 o
   1  10   1      281.96      300.52     13.40 o
   2  10   1       62.98       59.79      8.39 o
   3  10   1        8.71        5.90      6.58 o
   4  10   1      105.75      101.08      9.70 o
   5  10   1       21.06       19.40      9.06 o
   6  10   1        7.62        5.77      9.99 o
   7  10   1       33.34       17.63     15.51 o
   0  11   1      700.51      619.47     27.04 o
   1  11   1      103.15       99.24     10.04 o
   2  11   1      217.80      222.36     12.86 o
   3  11   1       20.82       31.77      7.82 o
   4  11   1       55.19       56.62     10.91 o
   5  11   1        5.89        1.17      8.27 o
   6  11   1        0.56       -0.71     12.07 o
   0  12   1      139.79      151.21     20.96 o
   1  12   1       38.78       36.99      9.49 o
   2  12   1      212.33      212.59     13.56 o
   3  12   1       26.16       26.58     10.06 o
   4  12   1        0.93        0.05      8.67 o
   5  12   1       34.05       31.47     12.79 o
   0  13   1        0.55       -0.96     12.12 o
   1  13   1      134.44      142.14     13.72 o
   2  13   1        5.00        5.23      9.20 o
   3  13   1      107.28      118.38     15.04 o
   4  13   1       62.87       79.40     13.84 o
   0  14   1       37.44       37.95     16.55 o
   1  14   1        2.78       13.98     10.25 o
   2  14   1       26.60       36.39     12.53 o
   1   0   2        3.15       17.85      2.60 o
   2   0   2     1806.79     1685.75     20.47 o
   3   0   2       82.95       70.51      4.93 o
   4   0   2      153.83      190.13      9.55 o
   5   0   2      614.79      573.24     25.68 o
   6   0   2       23.14       18.41      7.44 o
   7   0   2       38.17       15.61     19.24 o
   8   0   2      179.49      228.83     34.54 o
   9   0   2       16.05       27.29     14.65 o
  10   0   2        3.18        7.91     15.10 o
   0   1   2    18226.94    17539.69    148.26 o
   1   1   2     1185.78     1083.66     16.00 o
   2   1   2     6365.95     6653.06     63.09 o
   3   1   2      677.72      630.31     23.84 o
   4   1   2      910.26      892.82     14.44 o
   5   1   2        0.17        7.66      5.15 o
   6   1   2       95.48       94.25     10.32 o
   7   1   2       80.23       69.45      9.11 o
   8   1   2       35.51       21.28      7.70 o
   9   1   2       25.51       16.80      7.18 o
  10   1   2       42.02       63.93     13.85 o
   0   2   2     2859.46     2644.69     29.55 o
   1   2   2      961.32     1016.30     15.66 o
   2   2   2     2699.66     2595.96     29.99 o
   3   2   2      113.53      121.40      6.55 o
   4   2   2      581.23      682.96     13.42 o
   5   2   2      220.97      187.60     24.96 o
   6   2   2      134.19       95.08     46.61 o
   7   2   2      124.89      135.48     17.19 o
   8   2   2      231.57      234.31     15.23 o
   9   2   2        9.81        8.67      8.34 o
  10   2   2       58.68       45.79     16.56 o
   0   3   2     3429.78     3536.95     44.03 o
   1   3   2      595.25      595.58      7.34 o
   2   3   2      324.41      364.32      7.95 o
   3   3   2      448.70      455.20     15.35 o
   4   3   2      322.24      364.26     14.57 o
   5   3   2      109.03      105.55      8.63 o
   6   3   2     1086.41     1076.79     24.36 o
   7   3   2       17.29       25.49      7.67 o
   8   3   2        4.04        6.55      5.38 o
   9   3   2        2.44       11.85      8.49 o
  10   3   2        6.85       14.62     14.29 o
   0   4   2     2116.35     2181.81     32.29 o
   1   4   2     1376.27     1373.42     27.55 o
   2   4   2     4641.61     4982.18     35.93 o
   3   4   2     1213.35     1317.31     23.03 o
   4   4   2     1206.33     1188.21     21.61 o
   5   4   2       79.57       98.50      8.93 o
   6   4   2      304.82      330.29     15.49 o
   7   4   2      159.04      158.26     12.71 o
   8   4   2       63.88       74.25     10.87 o
   9   4   2       18.96       17.88      8.96 o
  10   4   2       38.26       43.12     30.22 o
   0   5   2      562.01      566.62     14.92 o
   1   5   2      126.03      127.60      8.79 o
   2   5   2     1226.82     1298.93     16.92 o
   3   5   2      424.45      434.18     11.88 o
   4   5   2     1065.67     1052.38     18.62 o
   5   5   2      346.12      356.53     14.84 o
   6   5   2     2005.61     1861.08     50.02 o
   7   5   2       70.57       57.20      9.64 o
   8   5   2      236.89      260.14     16.58 o
   9   5   2       89.48       99.64     15.51 o
   0   6   2     1044.83     1060.30     20.34 o
   1   6   2     1551.06     1560.43     21.22 o
   2   6   2     1019.35      929.45     15.75 o
   3   6   2      226.44      204.79      8.99 o
   4   6   2      119.25      112.32      8.35 o
   5   6   2      280.07      281.18     12.36 o
   6   6   2      307.27      302.51     13.66 o
   7   6   2       37.13       41.57     10.43 o
   8   6   2       41.56       43.52     12.26 o
   9   6   2       40.66       30.83     15.66 o
   0   7   2      224.30      217.22     11.89 o
   1   7   2       41.93       36.57      5.47 o
   2   7   2      134.12      142.92      8.31 o
   3   7   2       93.95       97.39      7.55 o
   4   7   2       72.63       65.64      7.14 o
   5   7   2      309.35      332.10     13.06 o
   6   7   2       16.03       24.74      7.13 o
   7   7   2       35.92       34.94     11.03 o
   8   7   2      127.64      142.01     22.84 o
   9   7   2       76.93       77.72     19.88 o
   0   8   2      557.83      532.75     17.96 o
   1   8   2      373.50      356.49     11.68 o
   2   8   2      102.61      101.30      8.20 o
   3   8   2       22.65       17.54      5.84 o
   4   8   2      112.65       99.15      9.26 o
   5   8   2      110.61      108.02      8.92 o
   6   8   2      171.33      166.40     12.01 o
   7   8   2        6.23       11.14      9.67 o
   8   8   2       53.33       57.77     17.55 o
   0   9   2      933.67      848.18     27.59 o
   1   9   2      136.49      131.55      9.33 o
   2   9   2      408.41      412.27     14.30 o
   3   9   2      207.45      199.74     11.09 o
   4   9   2       20.09       22.47      6.74 o
   5   9   2      138.49      157.27     12.19 o
   6   9   2       77.54       84.88     11.92 o
   7   9   2       95.89       83.70     19.48 o
   8   9   2        9.60        9.21     13.73 o
   0  10   2       19.41       19.13      9.63 o
   1  10   2      111.58      119.25      9.85 o
   2  10   2      169.86      153.82     10.70 o
   3  10   2      136.13      138.69     10.48 o
   4  10   2       72.78       60.58      9.63 o
   5  10   2       24.40       20.22      7.63 o
   6  10   2      105.13      104.04     16.02 o
   7  10   2       29.53       33.42     16.86 o
   0  11   2      214.96      205.37     17.90 o
   1  11   2       81.51       77.75      9.41 o
   2  11   2       63.34       59.63      8.94 o
   3  11   2        4.28        1.11      7.06 o
   4  11   2       25.43       15.98      9.06 o
   5  11   2       75.40       89.64     17.22 o
   6  11   2       13.29       21.85     15.56 o
   0  12   2      231.47      237.39     20.01 o
   1  12   2       30.89       27.12      8.60 o
   2  12   2       27.33       29.14      9.19 o
   3  12   2        5.65        2.36      7.55 o
   4  12   2       77.85       76.06     12.73 o
   5  12   2       21.96       17.63     11.66 o
   0  13   2        5.53        4.16     13.49 o
   1  13   2       44.04       52.28     10.96 o
   2  13   2       37.28       46.22     10.62 o
   3  13   2       18.65       18.42     10.27 o
   4  13   2      127.18      148.23     19.25 o
   0  14   2       82.42      121.89     22.77 o
   1  14   2       74.42       89.82     15.02 o
   2  14   2       18.44       36.86     12.41 o
   1   0   3     3707.55     3845.21     29.00 o
   2   0   3     1001.32     1026.05     14.75 o
   3   0   3       86.67       82.29      5.33 o
   4   0   3       51.44       57.56      6.99 o
   5   0   3       85.15      104.02     28.75 o
   6   0   3      388.53      349.24     21.59 o
   7   0   3        0.42       -1.62      6.10 o
   8   0   3      142.66      155.43     29.54 o
   9   0   3      125.43      131.53     28.40 o
  10   0   3        1.62       10.24     15.46 o
   0   1   3     1898.09     1930.28     21.88 o
   1   1   3    10755.74    10491.13     70.58 o
   2   1   3     2812.77     2991.15     25.42 o
   3   1   3     4640.26     5150.87     55.01 o
   4   1   3     1589.66     1646.28     19.11 o
   5   1   3      475.24      490.53     17.43 o
   6   1   3      156.72      164.99     12.50 o
   7   1   3      160.40      166.49     13.92 o
   8   1   3       38.31       25.54      8.16 o
   9   1   3        0.14       -5.06      7.72 o
  10   1   3        0.22       -1.28      9.55 o
   0   2   3     7271.49     7526.97     90.84 o
   1   2   3     7441.10     7651.31     65.84 o
   2   2   3     2563.47     2641.84     31.42 o
   3   2   3      876.96      933.58     14.44 o
   4   2   3      716.57      682.83    116.51 o
   5   2   3      591.97      633.53     20.10 o
   6   2   3      300.45      291.21     13.77 o
   7   2   3       15.57       13.76      7.04 o
   8   2   3        8.29       15.36      7.90 o
   9   2   3        0.45       -6.17      7.11 o
  10   2   3       33.79       41.48     12.07 o
   0   3   3     5602.98     5937.04     78.63 o
   1   3   3     2935.23     2887.66     35.06 o
   2   3   3     1266.92     1400.38     27.54 o
   3   3   3      874.16      908.11     22.66 o
   4   3   3     1389.72     1327.09     22.41 o
   5   3   3      259.46      245.19     11.98 o
   6   3   3      279.92      281.52     13.96 o
   7   3   3       89.97       46.83     24.23 o
   8   3   3      107.05      117.19     12.19 o
   9   3   3       45.58       40.52     10.30 o
  10   3   3        0.92        7.35     13.54 o
   0   4   3     1023.95     1162.77     20.69 o
   1   4   3      982.69     1047.61     21.63 o
   2   4   3       56.22       71.53      5.21 o
   3   4   3      957.50     1102.12     16.15 o
   4   4   3      133.07      122.61      8.54 o
   5   4   3      749.62      736.03     19.27 o
   6   4   3      492.26      486.11     17.83 o
   7   4   3       28.93       24.87      8.04 o
   8   4   3       39.99       37.60      9.97 o
   9   4   3       72.15       28.95     26.70 o
  10   4   3       41.23       52.58     17.88 o
   0   5   3      356.91      409.30     12.17 o
   1   5   3     1801.50     1838.40     18.17 o
   2   5   3     5758.14     5768.42     34.42 o
   3   5   3      842.19      848.66     15.70 o
   4   5   3      526.16      487.46     13.24 o
   5   5   3      807.77      764.95     26.67 o
   6   5   3       86.14       93.04     10.95 o
   7   5   3      208.33      200.62     14.17 o
   8   5   3       46.09       55.71     13.06 o
   9   5   3       10.22        9.49     10.91 o
   0   6   3       49.76       37.89      6.22 o
   1   6   3      969.59      958.39     14.81 o
   2   6   3      464.90      440.63     17.14 o
   3   6   3      106.58      112.89      7.16 o
   4   6   3      346.85      324.58     12.28 o
   5   6   3      376.56      394.33     16.08 o
   6   6   3      542.06      554.72     19.66 o
   7   6   3       35.19       36.05      9.01 o
   8   6   3        0.78        3.52      9.48 o
   9   6   3       63.41       72.48     18.77 o
   0   7   3      635.78      552.47     19.98 o
   1   7   3       52.87       65.80      6.01 o
   2   7   3      197.96      185.20      9.10 o
   3   7   3       78.28       68.13      6.75 o
   4   7   3      301.50      307.81     11.78 o
   5   7   3       35.64       38.20      6.74 o
   6   7   3       87.06      107.50      9.81 o
   7   7   3       24.94       25.93     10.70 o
   8   7   3       28.18       55.33     13.76 o
   9   7   3       58.06       67.07     19.60 o
   0   8   3       92.92       95.52     11.42 o
   1   8   3      672.47      609.69     14.46 o
   2   8   3      164.64      156.20      9.34 o
   3   8   3      178.51      165.58      9.66 o
   4   8   3       16.07       16.29      5.85 o
   5   8   3       80.98      108.27      9.01 o
   6   8   3       18.26       27.21      9.00 o
   7   8   3        1.70        0.21      7.91 o
   8   8   3        1.22       -9.77     11.35 o
   0   9   3      203.01      171.34     14.86 o
   1   9   3      302.57      282.70     11.62 o
   2   9   3     1104.80     1056.08     21.18 o
   3   9   3      112.14      120.33      9.37 o
   4   9   3      179.33      171.63     10.67 o
   5   9   3      107.05      108.37     10.70 o
   6   9   3       85.46      115.37     13.22 o
   7   9   3       27.09       30.61     17.50 o
   8   9   3        4.74        9.24     13.90 o
   0  10   3      150.75      155.59     15.28 o
   1  10   3       63.84       74.71      7.88 o
   2  10   3      222.50      218.48     11.92 o
   3  10   3      205.33      190.05     11.62 o
   4  10   3      483.25      471.80     18.56 o
   5  10   3        9.18       11.53      7.73 o
   6  10   3       29.67       35.33     12.23 o
   7  10   3       40.81       41.96     17.73 o
   0  11   3        0.14        4.55      9.19 o
   1  11   3       99.20       94.57     10.90 o
   2  11   3       14.72       18.57      7.18 o
   3  11   3      178.33      155.69     13.10 o
   4  11   3        7.88        8.72      7.77 o
   5  11   3       27.39       32.24     12.12 o
   6  11   3       14.25        5.08     13.86 o
   0  12   3      119.27      137.90     16.70 o
   1  12   3      241.95      232.90     15.43 o
   2  12   3      184.70      190.83     14.55 o
   3  12   3       11.28        5.11      7.78 o
   4  12   3       12.53       14.77      9.66 o
   5  12   3       91.91      109.26     17.49 o
   0  13   3      118.07      175.13     23.67 o
   1  13   3       18.31       19.79      8.95 o
   2  13   3        6.21        4.27      8.36 o
   3  13   3       69.80       73.30     13.67 o
   4  13   3       95.98       96.83     22.81 o
   0  14   3      117.14      139.73     23.53 o
   1  14   3       43.10       62.66     11.94 o
   2  14   3       17.63       19.97     10.99 o
   0   0   4       25.63       22.39      3.13 o
   1   0   4     2101.87     2055.09     19.30 o
   2   0   4     3162.98     3092.33     52.15 o
   3   0   4      335.98      363.52     10.12 o
   4   0   4       64.01       62.34      6.01 o
   5   0   4      119.53      118.86     11.10 o
   6   0   4      224.29      226.45     13.90 o
   7   0   4      229.12      221.86     19.41 o
   8   0   4        3.23       -0.68     17.50 o
   9   0   4        0.67      -11.15     11.15 o
  10   0   4       34.26       39.20     17.51 o
   0   1   4     1076.74     1271.69     18.92 o
   1   1   4    11483.05    12334.64    105.65 o
   2   1   4     7462.73     8126.85     85.05 o
   3   1   4      147.14      168.87      6.51 o
   4   1   4     1565.89     1589.01     22.92 o
   5   1   4       21.38       22.90      6.50 o
   6   1   4      239.37      249.14     14.80 o
   7   1   4      348.15      317.23     17.73 o
   8   1   4       83.01       76.12      9.75 o
   9   1   4       17.26       19.96     12.08 o
  10   1   4        5.31        2.39     11.67 o
   0   2   4    22658.83    22189.14    324.25 o
   1   2   4    24468.44    24708.99    307.32 o
   2   2   4     1381.98     1337.47     23.45 o
   3   2   4     2081.36     1831.90    247.18 o
   4   2   4      337.09      384.55     23.74 o
   5   2   4      153.84      165.84      8.45 o
   6   2   4      296.41      300.08     16.79 o
   7   2   4      257.61      276.98     14.86 o
   8   2   4       92.68       84.31     11.00 o
   9   2   4        0.12        5.43      8.32 o
  10   2   4        5.81        6.21     11.41 o
   0   3   4      157.35      129.56      5.98 o
   1   3   4     2133.96     2153.90     30.83 o
   2   3   4      481.82      464.03     12.30 o
   3   3   4     1402.94     1545.42     20.50 o
   4   3   4      956.33      946.05     23.24 o
   5   3   4      114.25      131.93      8.02 o
   6   3   4      651.57      433.94    152.28 o
   7   3   4       63.55       67.56      9.35 o
   8   3   4       78.57       85.98     11.23 o
   9   3   4       50.22       55.60     10.92 o
  10   3   4        6.27       -1.73     11.47 o
   0   4   4      117.21      153.68      7.88 o
   1   4   4     2302.49     2383.56     30.93 o
   2   4   4     2026.57     2059.85     35.25 o
   3   4   4      654.27      759.61     13.44 o
   4   4   4      445.90      429.10     13.73 o
   5   4   4      218.66      210.10     11.85 o
   6   4   4      180.10      165.60     12.01 o
   7   4   4      166.96      151.50     12.37 o
   8   4   4      126.77       68.18     33.75 o
   9   4   4       35.31       34.92     11.97 o
   0   5   4      112.46      107.56      8.92 o
   1   5   4     2307.41     2348.56     20.48 o
   2   5   4     1619.21     1713.08     25.37 o
   3   5   4      885.86      889.36     15.67 o
   4   5   4      307.57      305.42     10.90 o
   5   5   4      595.36      577.72     15.05 o
   6   5   4      124.99      121.78     10.92 o
   7   5   4      149.85      163.89     13.89 o
   8   5   4      128.26      132.04     15.84 o
   9   5   4        9.64        4.76     10.51 o
   0   6   4      126.28      164.68     13.11 o
   1   6   4     2316.42     2415.79     22.76 o
   2   6   4      741.35      756.80     13.52 o
   3   6   4      114.42      116.29      7.12 o
   4   6   4       39.34       40.85      6.26 o
   5   6   4       52.56       62.40      7.48 o
   6   6   4     1604.58     1513.70     32.84 o
   7   6   4      232.90      220.41     18.34 o
   8   6   4       32.72       43.34     12.53 o
   9   6   4       34.42       32.09     12.57 o
   0   7   4      544.08      543.91     19.85 o
   1   7   4      211.87      214.99      8.85 o
   2   7   4      163.78      175.84      8.46 o
   3   7   4      204.88      187.43      9.39 o
   4   7   4       53.74       55.95      6.93 o
   5   7   4      266.11      283.83     14.73 o
   6   7   4       87.84       83.10     10.39 o
   7   7   4      191.29      196.14     18.36 o
   8   7   4       13.83       22.93     11.25 o
   9   7   4       11.94        9.24     14.54 o
   0   8   4       77.97       63.29     10.17 o
   1   8   4      374.18      406.88     12.32 o
   2   8   4      608.58      597.97     15.25 o
   3   8   4        5.02        6.37      5.40 o
   4   8   4      138.08      116.12      8.80 o
   5   8   4      262.13      273.75     13.97 o
   6   8   4      243.24      241.19     16.44 o
   7   8   4       68.51       81.18     12.16 o
   8   8   4       51.38       62.37     18.88 o
   0   9   4      362.08      318.30     18.91 o
   1   9   4       14.31       14.18      5.79 o
   2   9   4       92.28       96.78      8.76 o
   3   9   4      325.14      310.66     15.70 o
   4   9   4      167.40      168.50     11.95 o
   5   9   4       64.03       81.53      9.81 o
   6   9   4      327.84      301.54     18.54 o
   7   9   4       22.33       30.57     11.88 o
   8   9   4       65.48       85.92     21.19 o
   0  10   4       13.00        4.84      8.50 o
   1  10   4       61.14       57.24      8.26 o
   2  10   4       59.08       63.85      8.31 o
   3  10   4      196.91      201.10     13.35 o
   4  10   4      108.20      115.27     11.49 o
   5  10   4       85.88       74.10     12.32 o
   6  10   4       14.36       10.41     10.88 o
   7  10   4        0.67       -9.65     11.73 o
   0  11   4       41.54       34.22     11.62 o
   1  11   4       75.14       80.07      9.42 o
   2  11   4       46.39       55.13      8.44 o
   3  11   4       75.26       78.98     10.97 o
   4  11   4       20.82       20.78      8.70 o
   5  11   4        3.39       -4.34      9.61 o
   6  11   4      154.28      174.37     20.18 o
   0  12   4      124.08      106.92     16.33 o
   1  12   4        2.68        0.36      7.30 o
   2  12   4        6.12        5.10      7.68 o
   3  12   4       20.37       14.60      8.91 o
   4  12   4        8.36       12.67      9.21 o
   5  12   4       82.53       81.56     16.40 o
   0  13   4      153.41      170.19     19.30 o
   1  13   4       23.60       37.56     10.34 o
   2  13   4       10.57        5.60      8.61 o
   3  13   4       28.15       22.69     10.54 o
   4  13   4       19.46       36.73     14.16 o
   0  14   4        4.25        4.67     15.09 o
   1  14   4        9.65        8.49      9.26 o
   2  14   4        5.07       13.02     10.27 o
   1   0   5     3190.02     3087.83     50.85 o
   2   0   5      491.04      461.48     23.23 o
   3   0   5       20.31       20.56      3.54 o
   4   0   5       14.34       13.57      4.95 o
   5   0   5       77.97       57.28      8.30 o
   6   0   5      379.32      348.82     22.17 o
   7   0   5     1324.23     1248.43     31.24 o
   8   0   5       31.77       26.81     20.00 o
   9   0   5       21.64       12.73     20.91 o
  10   0   5       62.09       76.49     20.49 o
   0   1   5      234.12      241.01      5.13 o
   1   1   5    19662.71    18609.46    291.66 o
   2   1   5     5798.36     6027.49     61.14 o
   3   1   5     4469.48     4587.25     63.46 o
   4   1   5     1459.18     1488.04     23.32 o
   5   1   5      392.69      396.14     25.62 o
   6   1   5      191.92      187.59     13.31 o
   7   1   5      161.16      171.23     18.77 o
   8   1   5      152.04      168.84     12.09 o
   9   1   5       92.62       96.05     16.12 o
  10   1   5       36.00       47.91     14.40 o
   0   2   5     1557.31     1846.92     31.94 o
   1   2   5      798.09      757.82     11.31 o
   2   2   5     3250.07     3378.13     46.66 o
   3   2   5      842.32      804.40     37.07 o
   4   2   5     3934.71     4065.22     65.80 o
   5   2   5      363.32      385.08     11.39 o
   6   2   5       95.64      104.20      9.49 o
   7   2   5      133.38      141.34     13.55 o
   8   2   5      207.63      201.48     14.35 o
   9   2   5        1.66       -2.15      8.41 o
  10   2   5       18.28       29.70     13.72 o
   0   3   5      599.75      564.05     10.74 o
   1   3   5     1374.90     1474.81     14.89 o
   2   3   5      614.37      682.57     13.32 o
   3   3   5     1055.57     1150.09     21.82 o
   4   3   5       91.23      119.14      6.72 o
   5   3   5      408.19      288.16     58.46 o
   6   3   5      170.61      161.99     11.32 o
   7   3   5       47.11       39.93      8.51 o
   8   3   5      248.01      239.27     15.58 o
   9   3   5       37.52       45.13     16.39 o
  10   3   5       35.89       38.52     14.85 o
   0   4   5       10.78       19.18      4.32 o
   1   4   5     3396.71     3431.96     26.85 o
   2   4   5     2100.55     2247.42     37.43 o
   3   4   5      893.53      933.18     19.40 o
   4   4   5      912.22      975.58     19.72 o
   5   4   5      412.80      421.77     12.53 o
   6   4   5       88.73       81.44      9.38 o
   7   4   5      238.39      206.25     32.30 o
   8   4   5        0.96       -1.23      6.63 o
   9   4   5        3.40       12.25     10.49 o
   0   5   5      532.92      547.25     17.03 o
   1   5   5      236.02      213.75      7.34 o
   2   5   5      943.33      987.11     26.04 o
   3   5   5      545.76      493.24     11.91 o
   4   5   5      399.42      380.80     11.55 o
   5   5   5      433.94      444.95     13.21 o
   6   5   5       42.15       37.21      6.62 o
   7   5   5       85.25       93.20     10.78 o
   8   5   5       16.37       31.93     11.17 o
   9   5   5       11.95        6.65      7.53 o
   0   6   5       74.83      114.27     10.09 o
   1   6   5     1051.11     1139.22     17.50 o
   2   6   5     1022.71      954.54     14.77 o
   3   6   5      150.40      142.05      8.37 o
   4   6   5      194.66      216.01     10.06 o
   5   6   5      174.42      184.95     10.48 o
   6   6   5      149.63      158.69     10.48 o
   7   6   5       60.71       66.44     12.82 o
   8   6   5        0.46        6.76      9.76 o
   9   6   5        0.12        5.78     10.44 o
   0   7   5      311.11      303.51     18.14 o
   1   7   5      159.09      163.07      8.10 o
   2   7   5      194.98      198.74      8.89 o
   3   7   5      552.61      547.26     13.78 o
   4   7   5       70.11       75.02      7.21 o
   5   7   5      736.38      773.93     18.59 o
   6   7   5      663.22      650.81     27.52 o
   7   7   5       65.47       63.37     13.37 o
   8   7   5       44.56       75.73     14.70 o
   9   7   5       46.85       61.44     19.05 o
   0   8   5      743.02      723.89     24.54 o
   1   8   5      625.34      633.76     16.58 o
   2   8   5      254.12      260.82     10.67 o
   3   8   5       16.18       14.08      5.70 o
   4   8   5      241.14      254.81     11.27 o
   5   8   5       84.10       88.95      9.54 o
   6   8   5       94.34      117.43     12.89 o
   7   8   5       75.37       76.38     12.42 o
   8   8   5       43.68       46.25     17.49 o
   0   9   5       28.24       30.05      9.94 o
   1   9   5      152.74      146.06     10.17 o
   2   9   5      322.18      313.56     12.92 o
   3   9   5      132.38      152.23      9.96 o
   4   9   5       20.96       33.87      7.88 o
   5   9   5       82.53       78.43      9.74 o
   6   9   5       64.94       94.29     12.76 o
   7   9   5       34.80       53.71     13.75 o
   8   9   5       28.30       57.96     18.88 o
   0  10   5        1.66       -0.34      8.22 o
   1  10   5      684.38      658.82     18.97 o
   2  10   5      692.38      651.69     18.06 o
   3  10   5      655.39      604.79     20.41 o
   4  10   5      500.07      456.16     18.51 o
   5  10   5       56.28       62.90     11.74 o
   6  10   5        4.06        8.73      9.28 o
   7  10   5       18.31       -8.32     13.05 o
   0  11   5       45.42       34.55     11.87 o
   1  11   5       63.58       58.68      9.18 o
   2  11   5      103.02       99.19     11.22 o
   3  11   5       23.48       26.65      8.78 o
   4  11   5      101.51      114.10     12.32 o
   5  11   5        9.45        7.86      9.38 o
   6  11   5       10.74       11.74     11.50 o
   0  12   5       94.64       95.02     15.29 o
   1  12   5       42.05       40.01      9.85 o
   2  12   5       27.84       29.14      9.15 o
   3  12   5       14.78        8.51      8.28 o
   4  12   5       27.35       14.13     10.34 o
   5  12   5       83.52      111.56     18.02 o
   0  13   5       13.68       24.60     12.29 o
   1  13   5        2.75       11.83      8.69 o
   2  13   5       75.45       58.80     11.88 o
   3  13   5       82.72       87.50     12.71 o
   4  13   5       13.14       11.52     12.35 o
   0  14   5        0.08       11.93     14.22 o
   1  14   5       41.00       50.80     11.77 o
   2  14   5        4.26       -0.34      9.63 o
   0   0   6      536.06      509.18     19.09 o
   1   0   6    11488.16    11540.32    113.46 o
   2   0   6     2231.65     2352.55     35.53 o
   3   0   6     6713.52     6969.85    141.32 o
   4   0   6     3350.53     3323.16     41.46 o
   5   0   6      331.14      372.50     18.11 o
   6   0   6      418.25      361.16     16.52 o
   7   0   6      534.94      590.99     26.36 o
   8   0   6      506.48      466.30     44.54 o
   9   0   6        0.69        2.73     18.86 o
  10   0   6        0.85       16.90     15.46 o
   0   1   6      541.57      465.97      7.09 o
   1   1   6     1388.67     1508.23     19.86 o
   2   1   6      190.83      168.51      4.99 o
   3   1   6     1683.99     1640.17     22.69 o
   4   1   6      439.82      443.81     12.36 o
   5   1   6      449.07      411.51     15.38 o
   6   1   6      518.22      488.19     19.20 o
   7   1   6       79.62       81.10     10.05 o
   8   1   6        8.72        3.94      7.78 o
   9   1   6        9.76        7.14     10.56 o
  10   1   6       17.48       33.62     13.60 o
   0   2   6     6342.07     6484.95     98.18 o
   1   2   6      819.38      973.09     12.35 o
   2   2   6     2209.32     2030.35    282.15 o
   3   2   6        1.41        6.67      2.86 o
   4   2   6      694.86      777.90     20.91 o
   5   2   6      450.56      464.70     17.32 o
   6   2   6      151.80      153.20     10.94 o
   7   2   6      146.32      141.43     11.65 o
   8   2   6       71.03       81.55     10.86 o
   9   2   6        2.39        3.94      8.57 o
  10   2   6        2.17        9.96     16.43 o
   0   3   6     9520.59    10115.30    168.69 o
   1   3   6     3949.89     4026.17     50.57 o
   2   3   6     1047.40     1023.49     14.00 o
   3   3   6     2727.74     2812.86     39.73 o
   4   3   6      475.43      497.04     16.20 o
   5   3   6      141.66      137.78     11.73 o
   6   3   6       82.24       91.61      9.36 o
   7   3   6      505.68      475.75     19.25 o
   8   3   6       76.13       81.60     10.95 o
   9   3   6       45.10       37.36     18.29 o
  10   3   6        8.90       24.21     13.52 o
   0   4   6      296.23      311.49     10.51 o
   1   4   6     1272.00     1254.69     32.00 o
   2   4   6     2035.76     2046.67     33.90 o
   3   4   6      836.33      862.99     13.27 o
   4   4   6     1105.95     1103.92     16.19 o
   5   4   6      848.68      874.30     16.60 o
   6   4   6      147.98      157.97     11.46 o
   7   4   6      332.49      338.70     24.40 o
   8   4   6      153.72      153.64     16.38 o
   9   4   6       62.05       66.52     20.91 o
   0   5   6       29.00       19.02      5.95 o
   1   5   6     3514.22     3284.79     38.12 o
   2   5   6     2756.27     2794.89     55.47 o
   3   5   6      586.59      571.42     12.74 o
   4   5   6      289.27      295.27     10.26 o
   5   5   6       91.01       95.50      7.52 o
   6   5   6      131.72      140.69      9.28 o
   7   5   6      171.18      180.71     16.63 o
   8   5   6       66.01       69.00     13.10 o
   9   5   6       14.01       16.88     10.53 o
   0   6   6       21.14       23.72      6.89 o
   1   6   6      719.06      753.18     18.65 o
   2   6   6      235.88      253.74      8.54 o
   3   6   6      176.65      191.38      8.99 o
   4   6   6      104.95      102.92      8.88 o
   5   6   6      238.10      234.65     11.07 o
   6   6   6      378.12      338.22     20.40 o
   7   6   6      282.10      297.95     20.77 o
   8   6   6      120.95      136.82     16.80 o
   9   6   6        9.61        8.24     11.96 o
   0   7   6       11.25       44.48      8.56 o
   1   7   6      707.53      723.92     16.35 o
   2   7   6      469.56      455.46     11.86 o
   3   7   6      224.31      217.78      9.77 o
   4   7   6      503.02      501.22     13.71 o
   5   7   6      564.07      571.44     19.64 o
   6   7   6       80.89       70.87     13.05 o
   7   7   6       19.27       35.19     11.60 o
   8   7   6      105.83      122.96     17.05 o
   9   7   6       18.53       12.50     13.66 o
   0   8   6      286.86      281.25     16.92 o
   1   8   6      215.67      241.41     11.53 o
   2   8   6      822.41      825.68     16.64 o
   3   8   6      150.87      149.47      9.25 o
   4   8   6        9.98       13.28      6.47 o
   5   8   6      140.20      130.66     11.04 o
   6   8   6      257.88      260.97     17.38 o
   7   8   6       35.13       26.51     11.56 o
   8   8   6        7.63       13.73     11.88 o
   0   9   6       28.97       30.44      9.97 o
   1   9   6      159.16      138.18     10.20 o
   2   9   6      887.08      865.06     20.60 o
   3   9   6       72.93       64.21      7.81 o
   4   9   6       96.24      107.90     10.45 o
   5   9   6       20.52       23.93      9.41 o
   6   9   6       62.59       74.01     12.34 o
   7   9   6       80.36       80.99     13.13 o
   8   9   6       32.21       32.15     17.35 o
   0  10   6      433.63      403.90     22.16 o
   1  10   6       94.20       92.36      9.37 o
   2  10   6       89.23       87.21     10.22 o
   3  10   6      353.47      368.67     17.11 o
   4  10   6       42.64       36.52      8.79 o
   5  10   6       36.21       46.30     11.32 o
   6  10   6       11.58       22.20     10.31 o
   7  10   6       33.37       45.69     13.98 o
   0  11   6       46.59       33.33     11.53 o
   1  11   6      227.15      231.70     13.62 o
   2  11   6      186.23      166.82     13.33 o
   3  11   6      113.56      113.37     11.93 o
   4  11   6       15.46       25.16     10.21 o
   5  11   6       34.96       54.85     12.40 o
   6  11   6      196.86      224.79     22.25 o
   0  12   6      119.91      136.83     17.14 o
   1  12   6       24.52       18.58      8.07 o
   2  12   6       22.34        6.77      8.02 o
   3  12   6       11.62        6.30      7.91 o
   4  12   6       26.41       14.46     10.41 o
   5  12   6        5.69       -4.09     10.44 o
   0  13   6       46.15       63.28     14.86 o
   1  13   6      145.13      167.70     15.02 o
   2  13   6       40.87       25.73     10.25 o
   3  13   6      109.54      127.03     16.07 o
   4  13   6       36.68       39.80     18.09 o
   0  14   6      161.03      234.12     22.81 o
   1  14   6       37.03       37.27     11.03 o
   2  14   6       58.81       81.23     13.55 o
   1   0   7     4819.29     5008.36     95.18 o
   2   0   7     5484.86     5198.42     73.01 o
   3   0   7     2250.93     2070.87     21.91 o
   4   0   7     1448.84     1449.54     22.00 o
   5   0   7      530.56      553.41     14.26 o
   6   0   7       23.60       22.68      8.74 o
   7   0   7      540.35      508.32     24.25 o
   8   0   7       85.07       67.72     24.77 o
   9   0   7       38.14       17.72     21.13 o
  10   0   7        4.95        4.34     16.70 o
   0   1   7     6991.69     6894.86     50.15 o
   1   1   7     6022.58     6236.68     52.50 o
   2   1   7      345.44      296.48      6.44 o
   3   1   7      586.79      632.43     17.77 o
   4   1   7      659.05      719.22     18.34 o
   5   1   7      333.10      328.41     12.59 o
   6   1   7      262.76      260.98     13.23 o
   7   1   7      603.43      586.09     20.51 o
   8   1   7        9.71        5.97      6.71 o
   9   1   7       47.35       45.63     13.05 o
  10   1   7        9.79       13.80     17.07 o
   0   2   7     1614.98     1507.78     31.65 o
   1   2   7     2620.34     2617.32     40.90 o
   2   2   7      374.38      370.49     18.35 o
   3   2   7     7452.01     7865.52    178.55 o
   4   2   7       82.45       94.72      6.93 o
   5   2   7      140.50      140.88      8.50 o
   6   2   7      227.70      220.49     14.95 o
   7   2   7      182.38      205.04     13.44 o
   8   2   7      226.17      210.31     13.56 o
   9   2   7      128.63      120.90     14.44 o
  10   2   7        8.16        9.43     15.83 o
   0   3   7      791.07      780.41     19.15 o
   1   3   7     2528.66     2718.56     19.85 o
   2   3   7      651.58      661.46     13.31 o
   3   3   7      774.59      815.32     12.43 o
   4   3   7      626.49      637.83     12.71 o
   5   3   7      646.61      688.05     14.63 o
   6   3   7      178.98      186.98     11.97 o
   7   3   7      350.43      355.70     16.47 o
   8   3   7      232.35      214.52     14.82 o
   9   3   7        6.82       19.19     12.03 o
  10   3   7       18.38       13.65     13.22 o
   0   4   7     4216.16     4160.48     67.26 o
   1   4   7     3806.91     3653.54     61.06 o
   2   4   7     4648.37     4954.96     50.74 o
   3   4   7      504.52      512.84     14.90 o
   4   4   7        5.09       10.28      3.17 o
   5   4   7       47.01       37.52      4.49 o
   6   4   7      249.16      129.75     56.71 o
   7   4   7       50.63       55.93      9.11 o
   8   4   7       17.19       30.16     10.76 o
   9   4   7       38.94       32.68     15.75 o
   0   5   7     1422.01     1242.34     25.10 o
   1   5   7      847.47      889.60     12.92 o
   2   5   7      389.65      418.54      9.42 o
   3   5   7       20.97       20.88      4.59 o
   4   5   7       20.14       18.58      4.47 o
   5   5   7       82.09       88.86      7.07 o
   6   5   7      281.33      307.68     14.86 o
   7   5   7      317.41      358.35     21.45 o
   8   5   7       26.43       13.92     10.22 o
   9   5   7       13.40        2.99     13.58 o
   0   6   7     1413.41     1452.22     31.85 o
   1   6   7      265.89      287.50     10.50 o
   2   6   7      906.33      965.77     14.47 o
   3   6   7      191.77      188.58      8.85 o
   4   6   7       25.23       22.83      5.35 o
   5   6   7      389.66      387.31     17.05 o
   6   6   7      264.79      227.93     17.91 o
   7   6   7       96.71       88.79     14.13 o
   8   6   7       47.37       47.25     13.16 o
   9   6   7        1.18        6.72     12.46 o
   0   7   7      120.68      154.10     12.40 o
   1   7   7      381.96      361.72     12.65 o
   2   7   7      999.75     1014.27     20.71 o
   3   7   7      679.23      649.76     14.32 o
   4   7   7      190.96      204.03     10.36 o
   5   7   7       21.23       27.58      7.51 o
   6   7   7       11.86       17.55      9.39 o
   7   7   7       20.87       26.52     11.51 o
   8   7   7       58.09       55.23     13.82 o
   0   8   7      522.12      463.22     20.68 o
   1   8   7      103.69       93.48      8.46 o
   2   8   7       87.76       86.92      8.38 o
   3   8   7      315.45      333.03     12.08 o
   4   8   7      468.02      442.75     16.20 o
   5   8   7       31.18       36.60      9.85 o
   6   8   7      107.79      130.35     16.35 o
   7   8   7        7.67        7.35     10.55 o
   8   8   7       88.53       96.68     16.80 o
   0   9   7       10.52       21.66      9.89 o
   1   9   7      408.41      370.32     14.51 o
   2   9   7       88.32       85.65      8.99 o
   3   9   7       41.14       49.67      8.52 o
   4   9   7        2.84        5.99      6.69 o
   5   9   7      117.95      117.37     13.31 o
   6   9   7       22.10       19.68      9.07 o
   7   9   7       17.26       27.06     10.18 o
   0  10   7      135.24      118.21     14.50 o
   1  10   7      101.40      100.97      9.84 o
   2  10   7       99.40      107.87     10.00 o
   3  10   7      373.00      367.74     16.89 o
   4  10   7       68.05       69.10     10.03 o
   5  10   7       56.24       72.24     12.61 o
   6  10   7       54.72       55.88     12.29 o
   7  10   7       28.45       18.64     12.15 o
   0  11   7       31.37       40.24     12.37 o
   1  11   7      146.18      137.53     11.50 o
   2  11   7       93.64      108.62     11.46 o
   3  11   7        5.49        0.96      7.20 o
   4  11   7      310.81      340.73     20.73 o
   5  11   7       62.43       65.76     13.13 o
   6  11   7       26.39       33.93     13.17 o
   0  12   7      790.22      784.56     32.91 o
   1  12   7       47.23       69.21     10.52 o
   2  12   7       27.90       22.75      8.96 o
   3  12   7       79.06      105.00     12.55 o
   4  12   7       60.07       72.66     13.71 o
   5  12   7       37.13       41.16     14.35 o
   0  13   7       21.27       23.89     12.92 o
   1  13   7        0.56        1.27      8.36 o
   2  13   7       64.88       64.71     11.79 o
   3  13   7       14.60        7.55     10.36 o
   4  13   7       28.38       20.54     13.59 o
   0  14   7       82.61       95.01     17.62 o
   1  14   7       11.62        6.58      9.45 o
   2  14   7       54.01       44.10     11.93 o
   0   0   8    10497.57    11114.96     91.58 o
   1   0   8     3689.96     3823.35     76.84 o
   2   0   8     2058.12     2068.02     48.12 o
   3   0   8     2979.61     3076.81     61.56 o
   4   0   8      993.50     1014.52     15.97 o
   5   0   8      481.90      447.67     12.71 o
   6   0   8      318.82      285.48     14.82 o
   7   0   8       11.79       22.34      9.00 o
   8   0   8       13.33       20.91     18.63 o
   9   0   8       12.02       30.90     21.36 o
  10   0   8       10.11       17.56     15.78 o
   0   1   8        0.37        7.42      2.75 o
   1   1   8     4652.96     4681.17     53.62 o
   2   1   8       61.31       78.32      6.04 o
   3   1   8     3029.38     3049.92     46.62 o
   4   1   8      442.57      431.05     11.30 o
   5   1   8       96.55       98.44      6.82 o
   6   1   8      348.17      338.70     14.90 o
   7   1   8       33.89       37.21      8.10 o
   8   1   8       66.57       54.99     12.86 o
   9   1   8       40.75       47.75     13.68 o
  10   1   8      139.77      163.40     27.05 o
   0   2   8      273.65      320.40     12.96 o
   1   2   8     6484.32     6363.63     89.30 o
   2   2   8     1474.41     1375.47     28.62 o
   3   2   8      942.22     1034.76     28.00 o
   4   2   8     1427.44     1360.45     26.78 o
   5   2   8      310.80      292.72     12.30 o
   6   2   8      455.37      415.50     18.87 o
   7   2   8      639.25      595.96     23.19 o
   8   2   8       69.95       56.97      8.99 o
   9   2   8        0.97        2.51     11.14 o
  10   2   8       14.05       31.61     17.66 o
   0   3   8      614.97      621.60     14.69 o
   1   3   8      762.96      741.53     19.14 o
   2   3   8     1141.15     1204.45     32.53 o
   3   3   8       69.86       60.91     13.25 o
   4   3   8      210.38      223.54      9.78 o
   5   3   8        2.16        4.88      3.65 o
   6   3   8      563.63      552.40     17.99 o
   7   3   8      220.12      213.87     13.59 o
   8   3   8       44.08       48.45      9.59 o
   9   3   8        3.85       14.06     11.34 o
   0   4   8      614.22      648.82     28.13 o
   1   4   8      295.56      243.53     13.02 o
   2   4   8      502.29      500.97     10.04 o
   3   4   8     1034.22     1005.36     20.14 o
   4   4   8      391.50      384.06      8.05 o
   5   4   8      458.37      428.17     35.30 o
   6   4   8      369.07      337.29     15.03 o
   7   4   8       53.15       54.28      9.14 o
   8   4   8       30.20       34.08     10.83 o
   9   4   8       12.75       13.47     14.30 o
   0   5   8      743.56      769.76     20.24 o
   1   5   8      728.56      718.69     11.73 o
   2   5   8      575.75      599.16     12.28 o
   3   5   8      274.83      298.66     11.68 o
   4   5   8       18.30       14.00      4.31 o
   5   5   8       37.12       30.94      5.24 o
   6   5   8      118.70      120.17     10.60 o
   7   5   8       19.10       11.68      6.69 o
   8   5   8       13.55       26.20     10.66 o
   9   5   8       42.45       46.09     17.49 o
   0   6   8      106.11      100.46     10.19 o
   1   6   8      916.15      893.86     26.76 o
   2   6   8      659.65      725.85     12.28 o
   3   6   8      128.95      108.69      8.92 o
   4   6   8       16.18       21.89      5.19 o
   5   6   8       71.36       55.70      7.96 o
   6   6   8      243.80      258.29     18.81 o
   7   6   8       32.94       37.68     11.41 o
   8   6   8       18.97       22.46     11.35 o
   9   6   8       21.63       39.50     17.24 o
   0   7   8      493.61      479.00     19.89 o
   1   7   8      686.71      628.91     17.78 o
   2   7   8      351.42      346.22     12.46 o
   3   7   8      226.40      243.15      9.38 o
   4   7   8      480.74      475.91     17.47 o
   5   7   8      265.38      261.29     19.08 o
   6   7   8      417.64      430.66     23.66 o
   7   7   8       87.03       79.24     14.43 o
   8   7   8      149.42      201.89     25.14 o
   0   8   8      677.05      680.59     24.62 o
   1   8   8      281.20      287.33     12.53 o
   2   8   8      183.75      190.97     10.83 o
   3   8   8      409.02      408.49     15.66 o
   4   8   8       61.05       56.14      8.31 o
   5   8   8       12.42        5.08      7.94 o
   6   8   8      299.47      312.98     28.37 o
   7   8   8      173.77      197.70     23.94 o
   8   8   8       26.15       39.37     13.98 o
   0   9   8       15.84       13.06      8.58 o
   1   9   8     1095.68     1051.59     22.64 o
   2   9   8      235.29      213.22     12.07 o
   3   9   8      238.89      220.75     14.17 o
   4   9   8      130.15      132.58     11.27 o
   5   9   8      226.22      243.95     17.03 o
   6   9   8      153.61      180.29     16.25 o
   7   9   8       51.20       53.82     12.41 o
   0  10   8       15.93       25.89     10.59 o
   1  10   8       36.33       30.62      7.56 o
   2  10   8       43.30       41.80      8.29 o
   3  10   8       56.93       59.18      9.54 o
   4  10   8       95.52       86.90     12.69 o
   5  10   8      201.12      202.50     17.02 o
   6  10   8        3.34        3.35      9.00 o
   7  10   8       58.21       72.39     15.95 o
   0  11   8      220.89      233.40     19.36 o
   1  11   8      179.95      174.77     12.57 o
   2  11   8       96.92      120.32     11.43 o
   3  11   8       47.08       37.46      9.62 o
   4  11   8      132.14      167.19     26.68 o
   5  11   8       27.67       28.05     11.24 o
   6  11   8       71.98       84.40     16.53 o
   0  12   8       36.49       54.03     14.29 o
   1  12   8      129.81      134.65     12.37 o
   2  12   8       58.27       60.41     10.94 o
   3  12   8       10.86       17.78      9.09 o
   4  12   8      190.78      213.83     18.98 o
   5  12   8       36.15       41.74     12.66 o
   0  13   8        3.02        5.34     11.43 o
   1  13   8        0.90       -1.57      7.70 o
   2  13   8       62.15       81.31     12.65 o
   3  13   8       91.11       83.67     14.92 o
   4  13   8       43.03       44.36     14.68 o
   0  14   8      117.41      154.33     25.61 o
   1  14   8      104.63      135.31     15.35 o
   1   0   9    15199.54    15252.02    317.90 o
   2   0   9       78.42       93.12      5.41 o
   3   0   9      136.98      161.10      6.37 o
   4   0   9      617.94      640.24     13.48 o
   5   0   9        2.96        0.83      3.71 o
   6   0   9       53.67       46.96      8.99 o
   7   0   9       89.01       72.57     11.32 o
   8   0   9        0.07        2.05     17.95 o
   9   0   9        9.58       46.58     26.13 o
  10   0   9        4.25       -6.59     21.59 o
   0   1   9     6778.34     6939.93     82.21 o
   1   1   9       63.27       44.97      3.27 o
   2   1   9     3643.62     3550.43     42.07 o
   3   1   9      788.40      868.53     26.88 o
   4   1   9       33.59       40.52      3.61 o
   5   1   9      398.24      400.30     11.06 o
   6   1   9      823.14      781.48     21.31 o
   7   1   9      334.40      352.96     16.62 o
   8   1   9       40.82       40.08     12.43 o
   9   1   9      119.26      141.25     18.83 o
  10   1   9       37.36       48.77     20.02 o
   0   2   9      978.81      809.26     14.96 o
   1   2   9     1492.15     1408.12     16.38 o
   2   2   9      363.14      358.39     11.14 o
   3   2   9     1262.89     1389.27     25.09 o
   4   2   9      114.13      110.38     12.41 o
   5   2   9      196.29      202.92      8.36 o
   6   2   9     1076.61     1059.28     51.12 o
   7   2   9      131.47      140.42     10.68 o
   8   2   9      124.87      127.59     13.83 o
   9   2   9       27.69        7.70     11.19 o
  10   2   9       95.97       90.85     22.61 o
   0   3   9       74.09       49.74      6.02 o
   1   3   9     1451.62     1493.18     15.45 o
   2   3   9      116.48      116.38      4.66 o
   3   3   9      647.55      669.26     12.63 o
   4   3   9      209.55      225.68     12.24 o
   5   3   9      426.01      415.27     14.27 o
   6   3   9      203.45      201.45     12.33 o
   7   3   9       21.28       19.13      7.38 o
   8   3   9      148.20      155.02     14.31 o
   9   3   9       22.43        5.30     11.28 o
   0   4   9      115.33      121.68      9.42 o
   1   4   9     1958.57     1934.13     28.16 o
   2   4   9     2004.70     2104.32     31.74 o
   3   4   9     1403.02     1384.67     24.55 o
   4   4   9      598.47      614.32     13.17 o
   5   4   9        8.50        2.28      4.07 o
   6   4   9       37.08       44.51      7.72 o
   7   4   9       73.21       65.25     12.01 o
   8   4   9       43.20       53.94     12.40 o
   9   4   9        8.87        6.20     10.56 o
   0   5   9      139.81      208.69     12.39 o
   1   5   9       73.10       56.26      4.74 o
   2   5   9      103.50      123.82      6.67 o
   3   5   9       42.35       37.16      5.55 o
   4   5   9      199.44      193.85      9.72 o
   5   5   9      305.38      320.82     10.03 o
   6   5   9       53.19       51.26     11.06 o
   7   5   9       48.73       43.06     10.78 o
   8   5   9       39.07       41.07     11.81 o
   9   5   9        9.43        1.09     14.54 o
   0   6   9      292.54      273.32     15.12 o
   1   6   9     1615.87     1533.80     25.61 o
   2   6   9      623.63      623.85     10.84 o
   3   6   9      312.53      297.90     12.24 o
   4   6   9      181.16      170.15     10.45 o
   5   6   9      682.50      697.05     26.42 o
   6   6   9      459.03      434.48     22.99 o
   7   6   9       20.06       22.10     10.66 o
   8   6   9        3.24       10.72      7.98 o
   9   6   9        6.73        9.97     14.22 o
   0   7   9       10.03        9.06      7.00 o
   1   7   9      381.64      381.44     13.05 o
   2   7   9      292.29      281.76     11.73 o
   3   7   9      574.51      522.85     14.81 o
   4   7   9      582.55      561.36     18.38 o
   5   7   9      174.91      158.23     15.78 o
   6   7   9       43.43       46.02     12.11 o
   7   7   9        1.49        3.99      9.78 o
   8   7   9       21.48       44.26     13.17 o
   0   8   9     1471.49     1465.87     34.85 o
   1   8   9      470.84      478.70     15.36 o
   2   8   9     1753.78     1675.30     26.66 o
   3   8   9      441.25      432.50     16.94 o
   4   8   9      431.87      397.47     16.07 o
   5   8   9       15.13       -2.77      8.33 o
   6   8   9       20.93       25.09     11.39 o
   7   8   9       30.40       42.06     13.25 o
   8   8   9        1.54       14.07     11.49 o
   0   9   9      233.70      218.36     16.70 o
   1   9   9      987.90      936.31     21.56 o
   2   9   9       53.00       47.14      7.90 o
   3   9   9      157.76      162.68     11.87 o
   4   9   9      216.52      245.94     14.00 o
   5   9   9       39.87       33.64     10.47 o
   6   9   9       90.05       95.35     13.48 o
   7   9   9       25.89       42.23     11.69 o
   0  10   9      411.53      404.77     23.11 o
   1  10   9      150.93      154.21     11.63 o
   2  10   9       36.97       45.38      8.37 o
   3  10   9      132.70      141.62     12.32 o
   4  10   9       71.69       59.68     11.68 o
   5  10   9       10.48       18.83      9.85 o
   6  10   9       18.85       27.93     10.94 o
   7  10   9        1.43       11.99     10.48 o
   0  11   9      237.78      241.09     20.25 o
   1  11   9       67.23       66.25      9.67 o
   2  11   9       86.06       81.41     10.31 o
   3  11   9       30.30       23.89      8.83 o
   4  11   9      138.08      133.51     15.27 o
   5  11   9      136.81      142.90     16.46 o
   6  11   9        8.53        6.75     10.38 o
   0  12   9      133.39      153.12     18.36 o
   1  12   9       60.30       57.29     10.08 o
   2  12   9      150.62      154.57     14.10 o
   3  12   9      125.28      143.60     16.27 o
   4  12   9       39.69       33.33     12.40 o
   5  12   9        2.09        3.57     10.58 o
   0  13   9       17.59       24.39     13.24 o
   1  13   9        6.58        8.57      8.20 o
   2  13   9       18.34        9.24      9.27 o
   3  13   9       19.31       28.14     12.02 o
   0  14   9       12.62       28.98     14.74 o
   1  14   9       14.99        9.85      9.82 o
   0   0  10     1286.00     1310.88     45.56 o
   1   0  10     1973.39     1846.41     72.07 o
   2   0  10     1298.95     1293.18     28.43 o
   3   0  10      456.21      466.25     34.54 o
   4   0  10       24.53       25.85      5.48 o
   5   0  10     1001.87      917.43     24.62 o
   6   0  10      206.33      201.82     14.09 o
   7   0  10      597.65      705.12     50.90 o
   8   0  10        0.25        3.64     17.50 o
   9   0  10        2.82        5.00     19.09 o
  10   0  10        2.44        6.36     23.86 o
   0   1  10     3575.38     3655.75     40.32 o
   1   1  10      751.74      793.55     10.53 o
   2   1  10     2210.98     2267.66     31.63 o
   3   1  10      883.12      937.85     20.76 o
   4   1  10      738.67      740.66     17.30 o
   5   1  10      174.12      174.75      7.98 o
   6   1  10     1114.52     1078.50     28.89 o
   7   1  10      192.51      197.91     17.42 o
   8   1  10       99.21       81.55     18.71 o
   9   1  10      147.99      152.04     24.43 o
  10   1  10        2.59       10.56     16.43 o
   0   2  10     3340.71     3508.57     51.79 o
   1   2  10     1989.22     2030.64     26.75 o
   2   2  10      248.67      270.50      6.82 o
   3   2  10      328.06      320.88      8.63 o
   4   2  10     1056.85     1050.85     40.90 o
   5   2  10      311.18      300.99     13.86 o
   6   2  10      535.22      517.65     18.82 o
   7   2  10       59.75       47.42      8.95 o
   8   2  10      299.57      331.58     19.57 o
   9   2  10       55.68       54.78     14.70 o
   0   3  10       68.85       80.90      5.78 o
   1   3  10     2454.26     2650.94     38.59 o
   2   3  10     1441.75     1548.95     25.36 o
   3   3  10      559.28      563.30     16.21 o
   4   3  10      843.96      908.55     21.71 o
   5   3  10      371.57      357.97     15.94 o
   6   3  10      103.36       88.63      9.28 o
   7   3  10      157.12      158.33     12.19 o
   8   3  10      118.66       96.54     16.08 o
   9   3  10        6.76       -0.08     10.60 o
   0   4  10        2.10        3.37      4.83 o
   1   4  10      687.62      752.50     11.05 o
   2   4  10      387.33      414.52      9.30 o
   3   4  10       49.98       66.52      6.15 o
   4   4  10       79.29       76.72     10.27 o
   5   4  10      270.75      256.73     15.43 o
   6   4  10      171.96      170.24     11.68 o
   7   4  10       16.01        5.56     11.22 o
   8   4  10       26.14       30.80     10.89 o
   9   4  10        1.35       -1.12     11.24 o
   0   5  10      186.33      195.47     12.22 o
   1   5  10      308.10      313.51      8.34 o
   2   5  10      687.71      641.71     18.53 o
   3   5  10     1249.23     1247.36     19.80 o
   4   5  10      261.85      246.81     11.61 o
   5   5  10      118.14      126.25     13.46 o
   6   5  10      131.88       64.99     47.78 o
   7   5  10      123.91      166.00     20.11 o
   8   5  10       10.55       18.32     10.45 o
   9   5  10       39.80       41.30     17.88 o
   0   6  10      446.86      411.51     17.79 o
   1   6  10      295.99      293.08     11.06 o
   2   6  10      539.86      532.60     25.91 o
   3   6  10       39.45       42.95      6.42 o
   4   6  10      131.79      146.58      9.89 o
   5   6  10      589.03      570.67     28.91 o
   6   6  10       32.12       32.49     10.43 o
   7   6  10       52.33       54.92     12.82 o
   8   6  10      262.72      288.92     29.86 o
   9   6  10       59.20       78.09     21.07 o
   0   7  10      192.37      172.44     13.71 o
   1   7  10     1323.91     1237.84     21.69 o
   2   7  10      454.22      411.12     13.46 o
   3   7  10      137.39      136.14      9.15 o
   4   7  10      406.09      398.10     15.87 o
   5   7  10      254.94      230.32     18.05 o
   6   7  10       22.55       14.77     11.14 o
   7   7  10      125.04      127.99     16.56 o
   8   7  10       59.57       70.20     15.19 o
   0   8  10      888.13      834.83     31.00 o
   1   8  10      290.75      308.17     13.21 o
   2   8  10      352.62      329.91     13.56 o
   3   8  10      349.50      343.96     13.72 o
   4   8  10       12.83        5.54      5.93 o
   5   8  10      100.90       97.04     14.76 o
   6   8  10       14.95       23.27     11.37 o
   7   8  10       38.85       46.57     13.46 o
   8   8  10       12.16       19.11     12.11 o
   0   9  10      289.98      284.12     18.90 o
   1   9  10      112.17      111.85      9.74 o
   2   9  10       66.70       69.75      8.55 o
   3   9  10       81.58       86.55      9.78 o
   4   9  10       88.06       78.17     11.76 o
   5   9  10       18.79       21.41      9.40 o
   6   9  10       20.50       17.13      9.40 o
   7   9  10       13.36       15.62     10.25 o
   0  10  10      474.21      461.86     24.23 o
   1  10  10      138.33      147.63     12.52 o
   2  10  10      101.39       97.32     10.03 o
   3  10  10        3.42        4.27      7.03 o
   4  10  10      104.58      124.39     14.37 o
   5  10  10      159.89      169.70     16.40 o
   6  10  10        3.20        6.20      9.67 o
   7  10  10       32.35       30.25     11.58 o
   0  11  10      265.60      261.63     20.99 o
   1  11  10      315.02      328.46     16.18 o
   2  11  10      231.18      200.98     13.23 o
   3  11  10       13.63       15.49     10.17 o
   4  11  10        2.98        6.75      9.47 o
   5  11  10       25.01       27.21     11.41 o
   6  11  10       45.04       59.93     14.10 o
   0  12  10      454.85      466.17     27.47 o
   1  12  10       72.12       63.45     10.32 o
   2  12  10      247.95      270.03     15.83 o
   3  12  10       97.62       96.29     14.62 o
   4  12  10       56.53       75.02     14.40 o
   5  12  10       26.80       25.23     12.17 o
   0  13  10        5.96       10.33     11.79 o
   1  13  10       39.08       40.35      9.91 o
   2  13  10        3.10       13.77     10.60 o
   3  13  10       34.13       42.34     13.16 o
   0  14  10       14.04       11.68     12.82 o
   1   0  11      104.58       95.20      9.28 o
   2   0  11     1693.42     1629.02     20.79 o
   3   0  11     2313.02     2419.17     67.60 o
   4   0  11        0.03        3.67      2.89 o
   5   0  11      138.06      153.76      8.52 o
   6   0  11      172.94      176.77     24.43 o
   7   0  11      316.77      315.64     36.36 o
   8   0  11       48.46       54.31     25.22 o
   9   0  11       12.92       11.13     22.04 o
  10   0  11      194.02      198.61     41.81 o
   0   1  11    10708.73    11323.33    210.81 o
   1   1  11      219.41      187.35      6.25 o
   2   1  11     1174.41     1246.25     24.03 o
   3   1  11     1212.07     1144.70     22.57 o
   4   1  11      684.76      676.23     14.04 o
   5   1  11       82.89      102.43      7.35 o
   6   1  11      116.38      140.20     11.18 o
   7   1  11       24.05       24.57     10.66 o
   8   1  11       83.89      101.88     32.04 o
   9   1  11       44.51       42.14     18.46 o
   0   2  11        5.71        4.24      3.22 o
   1   2  11      679.48      675.62      7.67 o
   2   2  11      548.00      593.98     13.44 o
   3   2  11      855.49      878.39     13.48 o
   4   2  11      447.86      460.43     15.26 o
   5   2  11      234.70      236.48     12.85 o
   6   2  11      513.90      491.67     18.50 o
   7   2  11       16.49       19.17      7.65 o
   8   2  11      123.73      110.30     22.52 o
   9   2  11       56.35       63.46     15.33 o
   0   3  11    12597.21    12831.77    256.69 o
   1   3  11     3527.43     3858.30     28.49 o
   2   3  11     2015.03     2140.92     39.33 o
   3   3  11      633.81      644.26     17.27 o
   4   3  11      596.15      596.51     14.69 o
   5   3  11      373.62      391.98     14.20 o
   6   3  11     1203.30     1120.75     24.47 o
   7   3  11       11.35       15.64      7.85 o
   8   3  11      117.16      116.26     16.85 o
   9   3  11        3.48        5.29     10.77 o
   0   4  11      232.58      242.30     12.46 o
   1   4  11      321.47      296.17      6.96 o
   2   4  11       94.40       91.34      5.54 o
   3   4  11      670.23      669.34     18.91 o
   4   4  11      182.77       83.34     70.45 o
   5   4  11     1138.93     1079.25     20.81 o
   6   4  11      252.39      253.17     17.53 o
   7   4  11       43.01       48.20     11.30 o
   8   4  11       52.31       61.41     14.43 o
   9   4  11       55.72       60.66     16.30 o
   0   5  11      281.13      242.82     13.46 o
   1   5  11      143.01      139.68      6.56 o
   2   5  11     1113.42     1118.43     17.63 o
   3   5  11       53.51       70.36      6.43 o
   4   5  11       16.40       27.81      8.42 o
   5   5  11      530.78      539.40     23.29 o
   6   5  11       85.53       76.93     11.69 o
   7   5  11      119.16      129.91     15.60 o
   8   5  11       77.66      108.86     15.68 o
   9   5  11       41.94       44.72     15.18 o
   0   6  11      104.04       85.20      9.93 o
   1   6  11      709.46      646.76     15.15 o
   2   6  11      729.37      761.32     22.92 o
   3   6  11      522.24      509.17     14.90 o
   4   6  11       22.15       13.08      5.70 o
   5   6  11      277.79      270.59     18.54 o
   6   6  11      169.56      143.52     15.91 o
   7   6  11       55.75       24.89     24.07 o
   8   6  11       66.64       71.96     14.92 o
   9   6  11      100.02      140.72     36.02 o
   0   7  11       81.35      101.13     11.63 o
   1   7  11      901.95      865.64     18.65 o
   2   7  11       54.50       59.23      7.25 o
   3   7  11      464.90      456.92     15.55 o
   4   7  11      556.31      560.85     22.24 o
   5   7  11        5.45       12.91      9.25 o
   6   7  11       36.69       29.80     11.25 o
   7   7  11       87.95       85.35     14.92 o
   8   7  11        9.00       16.87     12.31 o
   0   8  11        0.03       -0.60      7.84 o
   1   8  11      672.26      621.13     17.36 o
   2   8  11      533.73      515.59     16.35 o
   3   8  11     1161.87     1075.49     22.10 o
   4   8  11      363.14      351.25     18.53 o
   5   8  11        5.88        4.38      9.35 o
   6   8  11       89.07       96.21     15.55 o
   7   8  11       32.51       43.63     13.30 o
   8   8  11       12.95       42.76     14.19 o
   0   9  11      148.31      144.59     15.43 o
   1   9  11      211.90      205.64     12.25 o
   2   9  11        4.74        7.08      6.12 o
   3   9  11       62.66       57.53      8.38 o
   4   9  11        1.32       -5.15      7.55 o
   5   9  11       18.10       12.15      9.22 o
   6   9  11       43.95       50.28     11.74 o
   7   9  11       27.60       36.35     11.42 o
   0  10  11        5.11        9.62      9.82 o
   1  10  11       31.62       39.53      8.32 o
   2  10  11      201.89      197.70     12.73 o
   3  10  11       79.68       67.47      9.86 o
   4  10  11       95.54      106.23     13.90 o
   5  10  11        1.17       -7.69      8.53 o
   6  10  11      100.87      106.25     15.00 o
   0  11  11       15.28       13.65     10.41 o
   1  11  11      369.90      360.79     16.90 o
   2  11  11       52.27       48.45      9.23 o
   3  11  11       57.13       75.02     13.38 o
   4  11  11        3.68       10.75      9.79 o
   5  11  11       72.40       89.97     14.54 o
   6  11  11       28.17       28.37     11.95 o
   0  12  11        9.54        1.23     11.08 o
   1  12  11       11.51       13.05      8.10 o
   2  12  11       60.13       62.01     10.55 o
   3  12  11        3.65       -2.36      9.80 o
   4  12  11       14.60       16.90     11.27 o
   5  12  11       76.01       77.60     15.28 o
   0  13  11        0.18        4.83     11.70 o
   1  13  11       64.86       72.49     11.29 o
   2  13  11       30.25       28.66     11.59 o
   3  13  11       36.73       43.91     13.48 o
   0   0  12     1459.53     1481.19     46.36 o
   1   0  12      108.31      140.47     11.45 o
   2   0  12      204.25      203.76      8.82 o
   3   0  12       18.97        7.06      4.43 o
   4   0  12       91.34       96.85      8.26 o
   5   0  12       11.76       10.00      3.87 o
   6   0  12        0.16        4.17      6.93 o
   7   0  12        5.47       27.95     18.41 o
   8   0  12        0.54        4.77     17.04 o
   9   0  12      423.71      444.71     49.99 o
   0   1  12      238.32      235.33     11.97 o
   1   1  12      175.60      180.34     11.89 o
   2   1  12      595.00      597.76     13.10 o
   3   1  12      722.45      712.16     22.70 o
   4   1  12      108.62      105.89      6.91 o
   5   1  12      545.50      522.71     16.50 o
   6   1  12       20.36       15.78      6.37 o
   7   1  12       69.23       79.22     13.69 o
   8   1  12       16.09       21.38     14.29 o
   9   1  12       10.61       19.93     16.74 o
   0   2  12      199.99      193.68      8.21 o
   1   2  12       36.20       33.36      2.93 o
   2   2  12     1499.32     1728.34     17.65 o
   3   2  12       53.84       48.49      5.38 o
   4   2  12      379.74      385.26     18.20 o
   5   2  12       44.58       36.07      7.09 o
   6   2  12      773.57      709.07     21.49 o
   7   2  12      116.28      138.80     12.25 o
   8   2  12       70.82       48.24     13.42 o
   9   2  12       41.53       41.67     17.75 o
   0   3  12       66.83       84.49     12.74 o
   1   3  12      355.67      430.58      8.79 o
   2   3  12      461.56      375.50     17.54 o
   3   3  12      975.58      972.66     21.02 o
   4   3  12      137.83      144.31      7.11 o
   5   3  12      777.48      788.71     19.41 o
   6   3  12      387.50      385.84     14.31 o
   7   3  12       80.77       55.06      9.93 o
   8   3  12      321.31      323.55     24.03 o
   9   3  12       18.46        7.18     11.47 o
   0   4  12      364.23      362.79     11.58 o
   1   4  12       90.23       84.77      4.42 o
   2   4  12     1014.72     1120.01     18.01 o
   3   4  12      891.36      906.80     23.06 o
   4   4  12        0.86        9.65      6.79 o
   5   4  12      395.69      396.81     18.87 o
   6   4  12       88.74       87.29     12.23 o
   7   4  12      222.89      220.97     17.81 o
   8   4  12       81.76       67.13     15.40 o
   9   4  12       79.50      115.67     18.99 o
   0   5  12      333.14      328.06     17.42 o
   1   5  12      177.96      169.15      5.70 o
   2   5  12      543.05      471.43     11.43 o
   3   5  12      287.42      322.17     12.48 o
   4   5  12       26.79       35.49      9.15 o
   5   5  12      573.33      526.55     30.56 o
   6   5  12      302.96      291.34     19.49 o
   7   5  12      100.35      105.05     14.42 o
   8   5  12       20.07       24.57     15.59 o
   9   5  12       52.38       65.78     16.75 o
   0   6  12        0.02       -1.49      5.97 o
   1   6  12      167.31      181.75      7.87 o
   2   6  12      718.54      673.67     16.95 o
   3   6  12      266.72      292.72     11.97 o
   4   6  12      588.91      612.48     21.57 o
   5   6  12      313.36      337.36     23.38 o
   6   6  12      209.75      207.98     18.13 o
   7   6  12        3.84        0.35      7.47 o
   8   6  12       27.22       20.72     11.70 o
   0   7  12      125.40      114.26     12.67 o
   1   7  12       90.26      103.26      8.53 o
   2   7  12       31.66       32.30      6.56 o
   3   7  12      115.93      118.12      9.68 o
   4   7  12      646.29      632.84     26.14 o
   5   7  12       43.71       38.67     11.38 o
   6   7  12       10.38        7.42      9.80 o
   7   7  12       33.56       41.81     12.69 o
   8   7  12       14.21        7.35     12.61 o
   0   8  12       55.78       66.26     11.94 o
   1   8  12      110.79      125.96      9.78 o
   2   8  12      247.60      252.26     12.45 o
   3   8  12      155.09      154.36     10.50 o
   4   8  12       30.98       37.09      9.37 o
   5   8  12      211.66      196.41     18.77 o
   6   8  12       14.47        9.75     10.30 o
   7   8  12       30.44       40.88     12.82 o
   8   8  12       13.79       16.15     12.14 o
   0   9  12     1529.65     1452.55     38.14 o
   1   9  12      332.08      321.10     14.50 o
   2   9  12      266.57      256.24     13.32 o
   3   9  12      168.04      164.85     11.38 o
   4   9  12      156.21      151.74     14.71 o
   5   9  12        0.37        7.46      8.46 o
   6   9  12      106.99      105.31     14.48 o
   7   9  12       77.63      102.33     15.29 o
   0  10  12       16.57       19.54     10.57 o
   1  10  12      535.93      550.88     21.17 o
   2  10  12       32.10       38.76      8.41 o
   3  10  12       15.56        3.35      7.85 o
   4  10  12       30.15       13.03      9.77 o
   5  10  12       69.18       88.86     13.56 o
   6  10  12        4.20        7.63      9.75 o
   0  11  12      462.34      450.01     25.95 o
   1  11  12       74.35       62.49     10.03 o
   2  11  12      240.06      257.31     14.91 o
   3  11  12       43.72       47.65     12.12 o
   4  11  12      107.52      107.24     14.99 o
   5  11  12       19.22       22.43     11.19 o
   0  12  12        6.70       16.59     12.01 o
   1  12  12      114.92      125.61     12.55 o
   2  12  12        8.97       -5.54      8.18 o
   3  12  12       16.79        6.08      9.92 o
   4  12  12       41.19       41.33     12.79 o
   0  13  12       14.33        4.50     11.89 o
   1  13  12       54.06       59.71     11.30 o
   2  13  12       86.74      122.80     16.90 o
   3  13  12        6.22        3.88     10.72 o
   1   0  13     1778.52     1575.26     29.38 o
   2   0  13      152.40      165.97      9.82 o
   3   0  13      346.76      381.34     13.51 o
   4   0  13       17.79       12.81      6.59 o
   5   0  13        7.00        1.09      4.42 o
   6   0  13       31.65       42.43     10.68 o
   7   0  13        1.49        2.27     16.59 o
   8   0  13       97.16      102.03     29.54 o
   9   0  13        9.29       13.41     22.04 o
   0   1  13     2201.90     2060.43     29.50 o
   1   1  13      140.72      140.98      6.28 o
   2   1  13      185.03      193.51      6.01 o
   3   1  13     1900.58     1831.28     28.40 o
   4   1  13      109.31       99.89      9.48 o
   5   1  13       32.10       29.45      5.42 o
   6   1  13      122.19      134.72     11.87 o
   7   1  13       36.36       22.61     10.92 o
   8   1  13       96.24      100.20     20.80 o
   9   1  13       75.09       77.84     21.13 o
   0   2  13     4390.03     4441.39     70.45 o
   1   2  13      982.84     1020.56     18.46 o
   2   2  13     2161.93     2153.69     25.78 o
   3   2  13      144.49      142.95      6.92 o
   4   2  13       49.04       49.17      7.18 o
   5   2  13       75.64       84.05      9.03 o
   6   2  13      801.16      786.89     22.73 o
   7   2  13      495.23      494.36     30.18 o
   8   2  13       32.88       22.41     11.68 o
   9   2  13       19.25       18.90     16.13 o
   0   3  13      156.98      155.82      9.17 o
   1   3  13      522.73      524.90     13.21 o
   2   3  13     2528.05     2727.98     32.98 o
   3   3  13      136.07      149.05      9.26 o
   4   3  13       66.23       75.96      5.41 o
   5   3  13      295.73      266.27     11.34 o
   6   3  13       85.35       83.60      8.49 o
   7   3  13      169.62      170.98     14.12 o
   8   3  13       23.58       13.79     11.49 o
   9   3  13       12.07       19.13     13.05 o
   0   4  13     1373.25     1527.12     48.62 o
   1   4  13      436.10      438.70      7.97 o
   2   4  13       87.53      104.21      5.92 o
   3   4  13       83.34       74.46      8.67 o
   4   4  13      491.28      423.95     19.08 o
   5   4  13      413.00      390.15     19.82 o
   6   4  13      164.17      173.72     15.44 o
   7   4  13       12.17       32.09      9.49 o
   8   4  13       15.81        9.17     11.14 o
   9   4  13        2.91        3.07     11.79 o
   0   5  13      884.47      891.67     32.34 o
   1   5  13       84.40       95.94      5.30 o
   2   5  13      493.11      482.59     11.53 o
   3   5  13      671.64      668.89     14.36 o
   4   5  13      306.03      323.07     18.65 o
   5   5  13      181.08       96.14     51.20 o
   6   5  13       29.37       33.58     10.65 o
   7   5  13        8.22        3.61      9.05 o
   8   5  13       88.95       93.88     17.00 o
   9   5  13       45.25       64.81     16.14 o
   0   6  13     1580.35     1563.55     32.93 o
   1   6  13       17.11       15.36      3.59 o
   2   6  13       58.21       57.19      7.13 o
   3   6  13       47.45       48.68      6.72 o
   4   6  13       25.83       35.34     11.81 o
   5   6  13      613.40      587.69     25.84 o
   6   6  13      110.20       96.06     16.48 o
   7   6  13      105.17      123.41     16.20 o
   8   6  13       68.13       77.33     19.57 o
   0   7  13      910.19      913.84     27.51 o
   1   7  13      599.04      556.42     15.85 o
   2   7  13      291.45      272.74     11.89 o
   3   7  13      875.78      858.72     21.63 o
   4   7  13      194.22      201.67     17.13 o
   5   7  13       34.91       20.41      9.83 o
   6   7  13       61.72       61.13     13.23 o
   7   7  13       50.21       49.17     13.22 o
   8   7  13       36.88       34.16     13.00 o
   0   8  13     1946.64     1791.38     47.73 o
   1   8  13      265.42      244.57     12.52 o
   2   8  13      107.78      102.94      9.16 o
   3   8  13      149.56      145.61     10.28 o
   4   8  13       81.13       76.50     13.12 o
   5   8  13      190.74      192.44     18.96 o
   6   8  13       11.73        8.57     10.13 o
   7   8  13       10.47       19.93     11.73 o
   0   9  13       24.16       17.37      9.85 o
   1   9  13      383.87      351.25     20.54 o
   2   9  13      139.26      130.91     10.67 o
   3   9  13      112.66      113.79     10.19 o
   4   9  13       67.07       55.10     11.31 o
   5   9  13       26.58       41.86     11.28 o
   6   9  13       26.12       17.50     10.35 o
   7   9  13       21.20       21.06     12.99 o
   0  10  13      356.40      344.56     22.88 o
   1  10  13      383.53      378.68     16.64 o
   2  10  13      222.01      228.92     13.79 o
   3  10  13      257.08      293.41     17.40 o
   4  10  13       78.40       93.56     13.58 o
   5  10  13       69.63       77.08     13.44 o
   6  10  13       16.22       12.49     10.61 o
   0  11  13        3.94        1.59     10.27 o
   1  11  13       58.70       47.53      9.53 o
   2  11  13        0.70        3.29      7.47 o
   3  11  13      211.53      219.59     18.04 o
   4  11  13       11.72       19.13     10.90 o
   5  11  13        8.72       11.04     10.48 o
   0  12  13       56.18       51.78     14.02 o
   1  12  13       42.08       39.56      9.63 o
   2  12  13        8.95       13.68      9.51 o
   3  12  13       47.03       65.59     13.86 o
   4  12  13       21.33       28.46     12.72 o
   0  13  13        0.89       13.56     12.99 o
   1  13  13        2.36        2.82      8.26 o
   2  13  13       36.94       54.48     12.46 o
   3  13  13       27.61       40.58     13.31 o
   0   0  14     8042.51     7647.29     93.17 o
   1   0  14      816.58      870.76     36.36 o
   2   0  14       92.76      108.93      7.70 o
   3   0  14       11.61       12.98      4.53 o
   4   0  14      172.49      141.60      9.83 o
   5   0  14        1.03        0.51      4.15 o
   6   0  14      217.86      224.06     31.36 o
   7   0  14       91.87       78.85     25.22 o
   8   0  14        2.42       -6.14     15.91 o
   9   0  14      187.54      243.60     42.49 o
   0   1  14       24.22       25.45      9.32 o
   1   1  14      941.62     1009.06     15.04 o
   2   1  14      102.38       97.01      4.97 o
   3   1  14     1106.19     1061.69     20.49 o
   4   1  14      219.85      221.81     11.02 o
   5   1  14     1438.54     1369.69     25.53 o
   6   1  14       46.19       51.88      7.88 o
   7   1  14        8.67        4.02     11.72 o
   8   1  14      102.22       96.34     20.32 o
   9   1  14      183.66      178.91     27.23 o
   0   2  14      341.57      464.59     14.06 o
   1   2  14      546.44      618.60     15.56 o
   2   2  14      521.07      646.41      9.48 o
   3   2  14      159.79      140.31      8.52 o
   4   2  14      832.97      765.67     19.81 o
   5   2  14     1148.32     1154.00     29.28 o
   6   2  14      521.41      490.69     18.52 o
   7   2  14       19.46       18.78     11.02 o
   8   2  14        2.26       -6.36     10.27 o
   9   2  14        7.74        9.26     15.13 o
   0   3  14     1150.12     1251.23     22.23 o
   1   3  14      918.85      901.92     11.25 o
   2   3  14      526.88      472.74     74.52 o
   3   3  14       51.83       66.90      7.28 o
   4   3  14      117.50      137.00      7.87 o
   5   3  14       39.80       33.28      5.93 o
   6   3  14       50.84       65.86      9.68 o
   7   3  14      146.60      143.86     17.53 o
   8   3  14       82.26       97.11     16.38 o
   9   3  14        1.51       -2.79     10.87 o
   0   4  14     2609.35     2461.19     55.80 o
   1   4  14      233.84      271.84      7.42 o
   2   4  14     1361.99     1376.60     33.49 o
   3   4  14      157.01      122.34     25.33 o
   4   4  14       80.25       84.65     10.75 o
   5   4  14     1004.37      916.77     25.14 o
   6   4  14       16.95       15.33      7.79 o
   7   4  14       94.69      106.07     12.76 o
   8   4  14       32.71       48.90     14.30 o
   9   4  14       30.26       34.89     14.13 o
   0   5  14       52.14       52.88      6.44 o
   1   5  14       40.19       36.94      3.80 o
   2   5  14      118.68      106.95      6.67 o
   3   5  14      696.52      677.33     14.09 o
   4   5  14      341.93      365.28     19.51 o
   5   5  14      225.24      205.21     16.55 o
   6   5  14      136.02      137.13     15.08 o
   7   5  14        3.51        9.74      8.44 o
   8   5  14        7.70       18.53     12.33 o
   9   5  14        0.23        5.75     12.60 o
   0   6  14        9.12        8.27      7.10 o
   1   6  14      288.51      305.44      8.95 o
   2   6  14       79.88       82.94      7.98 o
   3   6  14       90.23       97.96      8.41 o
   4   6  14      430.45      337.79     20.47 o
   5   6  14       24.56       44.03     11.33 o
   6   6  14       50.16       25.18     24.81 o
   7   6  14        8.40       12.17     10.10 o
   8   6  14       40.32       53.47     15.54 o
   0   7  14      137.91      142.60     13.70 o
   1   7  14       83.48       90.35      6.68 o
   2   7  14      192.17      158.74     10.15 o
   3   7  14      105.76      106.19      9.27 o
   4   7  14       20.23       26.94     10.88 o
   5   7  14       27.38       17.49     10.10 o
   6   7  14       69.12       70.01     14.73 o
   7   7  14       99.63      104.46     19.46 o
   8   7  14       53.45       38.67     18.96 o
   0   8  14     1785.24     1710.92     50.77 o
   1   8  14      303.79      286.63     13.39 o
   2   8  14      539.72      519.69     16.55 o
   3   8  14       19.90       22.03      6.68 o
   4   8  14       29.36       26.92     10.45 o
   5   8  14      144.85      180.04     18.39 o
   6   8  14       33.57       37.66     12.56 o
   7   8  14      111.11      111.26     18.99 o
   0   9  14      210.16      204.30     17.68 o
   1   9  14     2127.95     1973.87     31.61 o
   2   9  14       41.32       44.25      8.13 o
   3   9  14      218.05      194.00     14.22 o
   4   9  14      157.52      151.63     14.92 o
   5   9  14       20.59       17.13      9.88 o
   6   9  14       88.30       92.60     14.17 o
   7   9  14       74.88      104.06     17.93 o
   0  10  14      451.79      449.64     25.43 o
   1  10  14      285.28      272.14     14.83 o
   2  10  14      100.40       88.02     10.23 o
   3  10  14      126.84      135.12     13.53 o
   4  10  14       39.51       49.35     12.03 o
   5  10  14        0.54       -1.61      8.58 o
   6  10  14        6.98        1.30     10.03 o
   0  11  14       49.56       81.23     15.05 o
   1  11  14       33.87       30.16      8.67 o
   2  11  14       58.94       63.73     11.76 o
   3  11  14       75.84       96.94     13.36 o
   4  11  14      171.48      183.41     17.82 o
   5  11  14       23.37       29.30     12.35 o
   0  12  14       11.08       22.66     12.46 o
   1  12  14        1.42        1.34      7.58 o
   2  12  14       90.01      100.28     13.69 o
   3  12  14        5.14       13.65     10.49 o
   4  12  14       63.35       84.35     15.56 o
   0  13  14       63.55       72.09     21.41 o
   1  13  14        0.04       -0.17      9.39 o
   2  13  14       37.84       33.97     11.49 o
   1   0  15      197.60      203.27     10.44 o
   2   0  15       48.59       57.11      6.33 o
   3   0  15      984.66      955.18     23.91 o
   4   0  15     1735.28     1564.99     66.01 o
   5   0  15      177.65      179.63     16.93 o
   6   0  15      148.64      127.94     26.13 o
   7   0  15      160.64      177.02     31.36 o
   8   0  15        3.25        3.18     19.09 o
   9   0  15       35.64       79.08     30.68 o
   0   1  15      350.32      328.08     16.32 o
   1   1  15     1234.17     1159.75     21.90 o
   2   1  15      503.63      526.07      9.69 o
   3   1  15      260.82      263.93     11.44 o
   4   1  15      832.60      827.04     22.24 o
   5   1  15       23.56       24.32      6.31 o
   6   1  15      124.65      122.44     15.11 o
   7   1  15       55.38       62.21     16.76 o
   8   1  15       74.48       78.64     19.35 o
   9   1  15       24.83       39.03     18.18 o
   0   2  15      341.61      386.11     13.68 o
   1   2  15     2429.11     2384.98     47.44 o
   2   2  15     2695.55     2922.62     40.41 o
   3   2  15     1981.83     1901.55     25.80 o
   4   2  15       85.88       95.09      9.54 o
   5   2  15      306.41      287.51     14.26 o
   6   2  15      335.37      351.80     16.30 o
   7   2  15      106.29      109.19     16.12 o
   8   2  15       54.77       54.16     14.47 o
   9   2  15      163.82      175.94     27.34 o
   0   3  15     2033.52     1982.32     47.75 o
   1   3  15       94.71       84.93      4.76 o
   2   3  15       83.21       53.18      7.38 o
   3   3  15       34.99       32.55      6.24 o
   4   3  15       80.94       88.58      9.22 o
   5   3  15      291.87      301.74     15.23 o
   6   3  15      234.73      222.05     14.98 o
   7   3  15      524.47      500.04     26.83 o
   8   3  15        9.08        7.73     10.99 o
   9   3  15       11.84        3.26     11.85 o
   0   4  15      768.17      774.00     19.09 o
   1   4  15      228.85      226.86      7.24 o
   2   4  15      759.21      780.05     13.38 o
   3   4  15      256.43      140.84     51.39 o
   4   4  15      449.41      457.30     17.98 o
   5   4  15        3.82       13.73      7.57 o
   6   4  15      126.13      121.73     12.44 o
   7   4  15       41.78       46.37     13.04 o
   8   4  15        3.25        2.47     11.39 o
   9   4  15       45.86       59.39     16.58 o
   0   5  15        3.44        3.29      4.69 o
   1   5  15      105.91      113.09      5.17 o
   2   5  15      177.07      167.79      8.04 o
   3   5  15       21.77       22.91      4.71 o
   4   5  15      252.47      197.94     36.00 o
   5   5  15      519.97      516.82     24.04 o
   6   5  15      226.48      213.82     15.87 o
   7   5  15      226.84      223.10     17.09 o
   8   5  15        4.45        9.09     11.94 o
   0   6  15      334.31      299.13     12.83 o
   1   6  15      878.45      836.36     11.54 o
   2   6  15      569.68      569.80     16.25 o
   3   6  15       36.42       33.12      6.22 o
   4   6  15      329.17      304.92     19.46 o
   5   6  15      101.77       96.54     13.81 o
   6   6  15       29.96       39.77     11.26 o
   7   6  15       65.86       71.85     16.06 o
   8   6  15       51.18       79.52     17.55 o
   0   7  15      327.08      322.32     18.72 o
   1   7  15      999.05      958.97     25.29 o
   2   7  15      131.66      146.81      9.78 o
   3   7  15       32.72       35.06      7.08 o
   4   7  15      142.78      135.77     15.42 o
   5   7  15       66.43       65.96     13.20 o
   6   7  15      110.90      114.96     15.70 o
   7   7  15        4.65        2.86      7.84 o
   8   7  15       83.00       98.09     21.18 o
   0   8  15      241.93      251.89     17.99 o
   1   8  15      286.20      280.55     13.22 o
   2   8  15      333.57      336.90     14.12 o
   3   8  15      139.56      126.25     12.16 o
   4   8  15       57.17       59.09     12.84 o
   5   8  15       27.09       40.69     12.53 o
   6   8  15       41.86       56.78     14.39 o
   7   8  15        3.41       11.28     11.28 o
   0   9  15     1330.70     1210.29     36.08 o
   1   9  15      216.71      254.63     13.74 o
   2   9  15       98.26      101.12      9.91 o
   3   9  15      160.05      179.56     14.33 o
   4   9  15        4.55        6.20      8.85 o
   5   9  15       39.14       44.52     11.83 o
   6   9  15        6.32        9.23     11.24 o
   7   9  15       61.77       81.54     17.18 o
   0  10  15      104.89       99.71     14.89 o
   1  10  15      179.83      174.62     12.59 o
   2  10  15      104.80       96.31     10.61 o
   3  10  15       74.43       73.49     11.66 o
   4  10  15       17.70       23.40     10.44 o
   5  10  15       11.14       12.37      9.89 o
   6  10  15       38.08       50.06     13.26 o
   0  11  15       37.55       29.28     12.06 o
   1  11  15      275.70      298.49     16.11 o
   2  11  15      130.64      141.67     14.68 o
   3  11  15       22.58       29.83     10.46 o
   4  11  15       60.36       78.14     14.34 o
   5  11  15       28.33       28.77     12.24 o
   0  12  15        7.90        2.78     11.49 o
   1  12  15      103.16      104.80     12.27 o
   2  12  15       49.81       59.63     12.32 o
   3  12  15       67.80       83.90     15.09 o
   4  12  15       26.07       30.09     12.99 o
   0  13  15        6.12       -0.66     12.38 o
   1  13  15       22.17       18.33     10.38 o
   2  13  15        6.56        7.53     10.24 o
   0   0  16       47.84       42.04     12.73 o
   1   0  16     1618.01     1623.77     61.47 o
   2   0  16       43.13       57.48     10.11 o
   3   0  16      783.24      786.61     28.26 o
   4   0  16       13.48       26.08      5.75 o
   5   0  16      168.01      157.38      9.36 o
   6   0  16      124.70      122.94     26.59 o
   7   0  16       78.58       75.90     25.22 o
   8   0  16        0.90       18.63     21.13 o
   9   0  16      109.20      126.80     35.68 o
   0   1  16      797.89      744.77     23.52 o
   1   1  16      227.83      275.18     12.66 o
   2   1  16      583.67      546.25     13.55 o
   3   1  16      784.61      817.75      9.94 o
   4   1  16      424.44      429.66     17.09 o
   5   1  16      133.40      134.29     10.15 o
   6   1  16        0.31        3.37     10.80 o
   7   1  16       38.05       22.33     20.45 o
   8   1  16       39.17       54.57     18.87 o
   9   1  16      250.35      289.66     31.78 o
   0   2  16      214.44      261.27     15.60 o
   1   2  16       74.38      107.28      6.28 o
   2   2  16      261.84      276.24      7.68 o
   3   2  16      396.33      379.80     13.13 o
   4   2  16      446.13      427.36     15.89 o
   5   2  16        6.19        3.77      5.98 o
   6   2  16      180.28      171.69     12.88 o
   7   2  16      141.95      128.71     16.94 o
   8   2  16        0.45        2.23     13.05 o
   9   2  16       15.15        5.64     15.56 o
   0   3  16      166.85      159.34     11.02 o
   1   3  16      212.18      219.07      6.85 o
   2   3  16       64.84       77.96      6.55 o
   3   3  16      181.18      182.89     10.31 o
   4   3  16       51.11       47.83      8.14 o
   5   3  16      248.56      235.10     14.04 o
   6   3  16      172.02      171.72     13.45 o
   7   3  16      202.67      190.55     19.38 o
   8   3  16       25.59       26.69     12.94 o
   9   3  16        2.31       -0.72     12.11 o
   0   4  16      374.28      444.43     15.47 o
   1   4  16      180.96      227.91      7.54 o
   2   4  16      248.50      225.66      7.72 o
   3   4  16      222.27      168.14     26.32 o
   4   4  16       67.33       62.87      8.51 o
   5   4  16     1218.98     1113.46     28.32 o
   6   4  16       99.20       80.34     11.11 o
   7   4  16      571.56      554.07     29.27 o
   8   4  16       55.89       61.25     16.02 o
   9   4  16       61.87       82.62     18.33 o
   0   5  16       88.28       89.14      9.31 o
   1   5  16      515.62      495.17      8.83 o
   2   5  16      624.64      630.79     15.49 o
   3   5  16      411.28      415.54     10.35 o
   4   5  16      148.38       74.26     28.60 o
   5   5  16       57.70       54.12      9.94 o
   6   5  16       30.53       33.94      9.55 o
   7   5  16      156.26      170.09     19.26 o
   8   5  16      104.96      109.20     24.67 o
   0   6  16       77.07       82.36      8.42 o
   1   6  16       95.08       88.68      5.56 o
   2   6  16      373.02      372.33     13.87 o
   3   6  16      157.78      152.20      9.31 o
   4   6  16      198.86      172.90     14.13 o
   5   6  16      141.20      118.52     14.31 o
   6   6  16       33.75       23.46     10.38 o
   7   6  16       39.49       46.36     11.12 o
   8   6  16        0.37       23.07     13.77 o
   0   7  16      655.29      669.79     19.14 o
   1   7  16      694.74      666.59     17.86 o
   2   7  16      236.71      230.15     11.64 o
   3   7  16      244.69      202.28     15.23 o
   4   7  16      883.98      734.06     26.05 o
   5   7  16       26.21       32.84     11.68 o
   6   7  16       25.33       31.84     11.61 o
   7   7  16       11.95       19.33     11.75 o
   8   7  16       89.47       90.09     32.22 o
   0   8  16       16.71       28.05     10.30 o
   1   8  16      379.10      372.45     14.94 o
   2   8  16      135.82      128.69     10.25 o
   3   8  16       61.09       84.51     10.75 o
   4   8  16        5.12        0.46      9.15 o
   5   8  16      114.55      113.69     16.44 o
   6   8  16       10.69       22.12     13.85 o
   7   8  16       67.93       94.63     16.75 o
   0   9  16      261.81      262.15     19.72 o
   1   9  16      418.28      411.71     16.48 o
   2   9  16       90.85       92.21      9.93 o
   3   9  16       99.33      102.06     12.21 o
   4   9  16        8.80        5.26      9.01 o
   5   9  16       14.25       28.25     10.42 o
   6   9  16       44.90       57.40     15.00 o
   0  10  16      437.13      412.37     32.60 o
   1  10  16      167.02      171.02     12.74 o
   2  10  16       64.05       75.74     11.50 o
   3  10  16       80.18       93.84     12.79 o
   4  10  16       26.79       44.55     11.87 o
   5  10  16        3.05        2.13      9.65 o
   6  10  16       24.79       31.13     12.35 o
   0  11  16       35.83       37.97     13.39 o
   1  11  16       29.46       27.07      8.85 o
   2  11  16        8.98       12.02      9.23 o
   3  11  16        3.68        2.54      8.73 o
   4  11  16       52.30       39.31     12.68 o
   5  11  16       30.42       26.19     12.37 o
   0  12  16       82.16       70.03     15.55 o
   1  12  16        9.50        5.12      9.26 o
   2  12  16       60.52       94.75     13.63 o
   3  12  16       61.18       62.36     14.61 o
   0  13  16        0.39       -5.71     11.70 o
   1  13  16        4.15        0.49      9.67 o
   1   0  17     4448.38     4512.53     68.06 o
   2   0  17      404.91      466.92     26.02 o
   3   0  17        1.01        3.05      4.96 o
   4   0  17        8.03        8.99      5.14 o
   5   0  17       20.61        9.54     16.36 o
   6   0  17       18.02       22.27     18.18 o
   7   0  17       94.80       80.90     27.50 o
   8   0  17        0.07       -0.68     20.00 o
   9   0  17       12.44        7.73     20.68 o
   0   1  17        0.22        7.98      7.84 o
   1   1  17     1882.01     1870.30     25.92 o
   2   1  17      439.73      476.36     11.20 o
   3   1  17      840.38      825.21     15.02 o
   4   1  17      502.87      478.81     22.18 o
   5   1  17       46.51       60.09     10.05 o
   6   1  17       38.56       30.85     14.00 o
   7   1  17       53.72       54.68     17.58 o
   8   1  17       12.55        6.74     13.81 o
   9   1  17      232.53      232.03     30.03 o
   0   2  17     3432.37     3560.94    128.73 o
   1   2  17      121.57      116.74      6.77 o
   2   2  17      192.98      166.35      9.57 o
   3   2  17       45.25       41.93      6.42 o
   4   2  17       34.68       48.80      7.73 o
   5   2  17       68.30       68.95      9.01 o
   6   2  17      132.19      127.76     15.54 o
   7   2  17       71.21       68.06     14.48 o
   8   2  17       41.86       35.28     17.11 o
   9   2  17       41.76       49.30     20.29 o
   0   3  17      126.17      113.68      9.34 o
   1   3  17      429.93      386.14     10.81 o
   2   3  17      496.85      474.10      9.42 o
   3   3  17      132.76      133.70      9.40 o
   4   3  17      266.92      281.49     13.07 o
   5   3  17      202.45      215.04     13.80 o
   6   3  17      100.31       67.14     11.68 o
   7   3  17      163.67      176.33     19.44 o
   8   3  17       22.54        6.78     11.90 o
   9   3  17       29.18       28.84     22.61 o
   0   4  17      307.44      309.22     13.70 o
   1   4  17      136.15      133.87      6.65 o
   2   4  17      506.13      527.90     12.79 o
   3   4  17      266.00      244.82     12.46 o
   4   4  17      190.91      173.30     11.56 o
   5   4  17      392.85      401.06     18.42 o
   6   4  17       59.07       64.95     10.60 o
   7   4  17       17.83       22.09     12.38 o
   8   4  17       87.87       82.14     17.12 o
   0   5  17      625.14      578.87     24.01 o
   1   5  17      198.20      179.19      7.41 o
   2   5  17      345.10      385.73     10.52 o
   3   5  17       37.93       26.37      7.68 o
   4   5  17      148.57      121.43     15.52 o
   5   5  17      402.44      383.56     18.80 o
   6   5  17       81.48       80.80     11.77 o
   7   5  17       79.67      101.50     17.28 o
   8   5  17      179.55      209.95     23.03 o
   0   6  17      851.55      793.55     24.21 o
   1   6  17      158.00      168.49      8.95 o
   2   6  17      127.94      132.51      9.46 o
   3   6  17      170.68      154.43     11.77 o
   4   6  17      223.75      180.70     14.63 o
   5   6  17      293.56      130.79     75.07 o
   6   6  17       14.88       13.86      8.51 o
   7   6  17       18.82       31.64     13.46 o
   8   6  17       37.34       42.32     15.07 o
   0   7  17      152.55      158.46     11.15 o
   1   7  17       52.77       48.24      6.71 o
   2   7  17       81.44       79.67      8.33 o
   3   7  17      234.09      244.20     16.46 o
   4   7  17      235.21      223.19     16.49 o
   5   7  17       52.62       50.56     12.74 o
   6   7  17       30.67       27.26     11.22 o
   7   7  17       72.99      104.80     14.62 o
   0   8  17      647.09      622.91     25.92 o
   1   8  17     1636.32     1541.82     29.66 o
   2   8  17      134.54      123.13     10.05 o
   3   8  17      217.71      208.19     14.68 o
   4   8  17       29.44       33.42     10.61 o
   5   8  17      104.77      127.84     17.35 o
   6   8  17        0.89        0.90     10.51 o
   7   8  17       13.75       22.31     12.54 o
   0   9  17        2.74       14.50     10.43 o
   1   9  17       83.83       82.93      9.84 o
   2   9  17       71.60       64.93     10.94 o
   3   9  17        6.43       11.63      8.20 o
   4   9  17       36.36       42.86     11.56 o
   5   9  17       27.49       22.77     10.29 o
   6   9  17       48.42       45.38     14.27 o
   0  10  17      141.82      151.23     17.49 o
   1  10  17      251.32      227.14     14.06 o
   2  10  17       14.85       15.94      9.24 o
   3  10  17       39.41       38.95     10.39 o
   4  10  17       97.44       97.48     14.41 o
   5  10  17        4.02        7.42      9.95 o
   6  10  17       51.95       62.54     14.04 o
   0  11  17        1.17        6.67     10.93 o
   1  11  17       71.96       73.29     10.74 o
   2  11  17        4.50       -1.11      8.27 o
   3  11  17       17.76       28.48     10.18 o
   4  11  17        9.39       12.94     10.87 o
   5  11  17       58.01       57.14     14.29 o
   0  12  17        6.09       -5.90     11.29 o
   1  12  17       41.91       36.34     11.48 o
   2  12  17        2.30       -5.62      8.89 o
   3  12  17       47.48       52.33     12.63 o
   0  13  17        0.62       -8.39     14.37 o
   0   0  18      675.26      741.03     35.45 o
   1   0  18       35.90       15.00     11.36 o
   2   0  18     2142.93     2098.21     99.92 o
   3   0  18     1207.90     1261.16     47.61 o
   4   0  18     1253.04     1258.52     51.92 o
   5   0  18     1179.88     1042.12     58.17 o
   6   0  18      477.26      551.06     46.36 o
   7   0  18        5.15       -0.23     17.27 o
   8   0  18       53.07       74.53     29.09 o
   9   0  18      247.97      264.05     45.22 o
   0   1  18      663.39      618.77     23.20 o
   1   1  18     1962.05     1910.39     27.06 o
   2   1  18      749.58      769.24     15.97 o
   3   1  18      277.27      261.40     10.01 o
   4   1  18      450.27      430.53     27.44 o
   5   1  18        0.16       -1.95      5.35 o
   6   1  18       50.71       50.33     16.47 o
   7   1  18        9.46        6.50     12.78 o
   8   1  18       35.57       48.00     18.64 o
   9   1  18       12.86      -11.52     16.13 o
   0   2  18      317.95      281.51     17.07 o
   1   2  18      861.49      825.20     16.55 o
   2   2  18      364.96      372.57      9.38 o
   3   2  18      300.31      269.93     13.43 o
   4   2  18      311.69      314.05     14.51 o
   5   2  18       78.59       78.15      9.47 o
   6   2  18      247.28      208.11     18.71 o
   7   2  18       39.48       37.70     16.92 o
   8   2  18       71.02       89.74     21.70 o
   9   2  18       11.94       23.66     17.55 o
   0   3  18        5.33        7.41      5.65 o
   1   3  18      673.45      614.13     13.46 o
   2   3  18      183.78      202.45      7.46 o
   3   3  18       81.12       97.48      8.88 o
   4   3  18       66.50       55.88      7.90 o
   5   3  18       50.73       40.22      8.73 o
   6   3  18      189.06      163.31     17.77 o
   7   3  18        4.24       10.71     11.04 o
   8   3  18       33.40       32.18     13.83 o
   0   4  18        8.70       10.81      6.26 o
   1   4  18      117.45      122.73      6.73 o
   2   4  18       33.46       31.62      5.43 o
   3   4  18      258.61      264.26     13.18 o
   4   4  18      277.45      255.13     13.55 o
   5   4  18       29.17       32.08      8.74 o
   6   4  18       24.48       31.00      9.78 o
   7   4  18       75.16       91.24     16.58 o
   8   4  18       43.33       24.10     13.61 o
   0   5  18       29.88       31.43      6.51 o
   1   5  18      271.51      264.94      8.64 o
   2   5  18      871.18      902.43     20.09 o
   3   5  18      217.58      205.65     12.68 o
   4   5  18      171.75      189.62     12.71 o
   5   5  18       19.81       21.81      8.66 o
   6   5  18        5.93        8.70      8.53 o
   7   5  18       57.55       56.88     20.07 o
   8   5  18       14.08       16.44     13.23 o
   0   6  18       12.30       17.02      6.36 o
   1   6  18      257.28      255.08     10.50 o
   2   6  18      145.66      148.93      9.38 o
   3   6  18      558.11      557.19     21.20 o
   4   6  18      229.25      209.45     13.90 o
   5   6  18       47.04       38.79      9.65 o
   6   6  18       86.81       71.85     12.49 o
   7   6  18       32.57       24.26     13.10 o
   8   6  18        9.76        4.43     11.75 o
   0   7  18        4.25        6.15      6.16 o
   1   7  18      163.93      160.25      9.37 o
   2   7  18       20.54       26.19      6.09 o
   3   7  18      359.81      391.71     19.95 o
   4   7  18      200.33      190.49     15.96 o
   5   7  18       65.95       71.83     12.15 o
   6   7  18       20.38        4.38     10.27 o
   7   7  18       19.07       27.56     14.11 o
   0   8  18      593.44      526.97     25.10 o
   1   8  18      500.62      525.07     15.55 o
   2   8  18      362.04      370.84     14.92 o
   3   8  18      134.27      140.07     13.24 o
   4   8  18        8.93        2.60      8.62 o
   5   8  18       47.76       32.97     12.92 o
   6   8  18        9.33        5.75     10.77 o
   7   8  18       15.76       40.26     15.19 o
   0   9  18      230.67      247.27     19.59 o
   1   9  18      172.90      145.62     11.59 o
   2   9  18      104.37       85.33     11.82 o
   3   9  18       44.19       29.74      9.81 o
   4   9  18       39.32       48.93     11.61 o
   5   9  18       25.30       36.05     11.64 o
   6   9  18       16.64       25.54     13.08 o
   0  10  18        8.38        1.45     10.19 o
   1  10  18       64.65       56.24      9.55 o
   2  10  18      126.53      130.58     13.89 o
   3  10  18       12.46       12.20      9.19 o
   4  10  18       74.85       85.39     14.22 o
   5  10  18       27.10       28.34     11.15 o
   0  11  18       96.70       96.48     16.20 o
   1  11  18       14.82       20.95      9.56 o
   2  11  18      144.89      154.16     15.43 o
   3  11  18       21.43       44.75     11.71 o
   4  11  18       10.30        6.81     11.00 o
   0  12  18      111.41      122.31     18.53 o
   1  12  18       48.82       66.77     13.16 o
   2  12  18       44.10       41.62     12.11 o
   3  12  18       18.15       17.00     10.49 o
   1   0  19     1034.59     1005.72     29.60 o
   2   0  19      522.96      572.34     33.75 o
   3   0  19       44.85       48.14      7.10 o
   4   0  19      496.02      499.26     16.86 o
   5   0  19       20.88       34.77     19.54 o
   6   0  19      130.54      133.16     29.31 o
   7   0  19       64.57       60.67     25.68 o
   8   0  19        0.39       16.13     20.68 o
   9   0  19       18.43       19.09     25.00 o
   0   1  19      314.44      352.12     28.52 o
   1   1  19      258.24      267.37     15.11 o
   2   1  19      102.95       99.98      6.57 o
   3   1  19     1051.72     1099.72     13.24 o
   4   1  19      188.51      183.82     12.58 o
   5   1  19      358.67      333.01     28.52 o
   6   1  19      184.72      169.76     21.93 o
   7   1  19       32.95       41.83     17.02 o
   8   1  19       15.45       22.76     16.63 o
   9   1  19       33.60       53.34     21.35 o
   0   2  19       36.56       42.30     13.07 o
   1   2  19      385.29      408.89     14.36 o
   2   2  19      573.94      546.38     11.85 o
   3   2  19      607.48      574.69     16.29 o
   4   2  19      188.38      190.82     11.22 o
   5   2  19      113.82       99.35     10.44 o
   6   2  19       45.48       63.55     13.40 o
   7   2  19      108.37      109.71     29.09 o
   8   2  19        6.58       20.91     15.50 o
   0   3  19        1.61        0.14      5.55 o
   1   3  19      508.85      461.53     12.22 o
   2   3  19       38.27       33.84      4.55 o
   3   3  19      143.89      140.95     10.21 o
   4   3  19       36.43       29.90      7.26 o
   5   3  19      252.40      231.56     14.47 o
   6   3  19       92.48       83.27     14.93 o
   7   3  19      103.96      108.92     16.83 o
   8   3  19       30.75       57.15     15.66 o
   0   4  19      350.68      355.37     15.47 o
   1   4  19      823.86      816.20     14.04 o
   2   4  19      396.82      383.83     15.18 o
   3   4  19      393.53      366.88     15.24 o
   4   4  19       98.82      105.13     10.92 o
   5   4  19       43.68       37.36      9.30 o
   6   4  19       75.04       74.70     14.77 o
   7   4  19      133.98      113.13     17.53 o
   8   4  19       33.43       33.73     13.66 o
   0   5  19        0.26       -0.49      4.95 o
   1   5  19      219.71      219.05      8.52 o
   2   5  19      271.02      242.17     10.51 o
   3   5  19      320.69      313.85     15.68 o
   4   5  19      135.91      132.10     11.39 o
   5   5  19      185.25      166.90     14.33 o
   6   5  19      104.48      114.50     13.26 o
   7   5  19      233.64      240.35     22.74 o
   8   5  19        8.64       14.19     12.94 o
   0   6  19      267.91      269.10     13.07 o
   1   6  19      170.08      152.66      9.38 o
   2   6  19       23.51       14.54      5.70 o
   3   6  19      282.75      300.63     15.28 o
   4   6  19      290.98      291.06     15.97 o
   5   6  19       87.66       85.38     12.20 o
   6   6  19       21.38       37.09     10.61 o
   7   6  19       18.04       32.52     13.78 o
   0   7  19        0.13        5.83      6.28 o
   1   7  19      401.11      385.85     19.00 o
   2   7  19      296.40      287.54     13.43 o
   3   7  19      499.62      452.86     18.68 o
   4   7  19       33.65       42.72      9.71 o
   5   7  19       30.31       28.42     10.18 o
   6   7  19       90.16      107.42     14.34 o
   7   7  19       32.18       36.37     14.85 o
   0   8  19     1284.77     1195.47     53.34 o
   1   8  19      109.08      105.24      8.86 o
   2   8  19        5.92       10.76      6.80 o
   3   8  19       17.88        7.85      7.16 o
   4   8  19        4.73        2.64      8.95 o
   5   8  19       90.13       87.97     13.49 o
   6   8  19       45.16       57.07     12.59 o
   7   8  19       20.68       13.40     12.92 o
   0   9  19       26.81       15.39     11.20 o
   1   9  19        4.86        8.10      7.07 o
   2   9  19       36.29       40.34     10.02 o
   3   9  19      107.53      112.01     13.21 o
   4   9  19       32.66       40.32     10.80 o
   5   9  19       27.45       25.86     10.59 o
   6   9  19        7.29       13.82     11.30 o
   0  10  19        1.81        7.14     10.68 o
   1  10  19       28.51       33.10      8.76 o
   2  10  19       38.65       49.92     11.10 o
   3  10  19       11.58        8.66      9.18 o
   4  10  19        9.60       26.11     11.05 o
   5  10  19       23.34       25.85     12.06 o
   0  11  19        3.82        6.01     10.96 o
   1  11  19       28.69       26.62     10.59 o
   2  11  19       15.28       18.98     10.50 o
   3  11  19       11.35        4.76      9.69 o
   4  11  19       11.84        7.98     10.62 o
   0  12  19       19.77       35.53     19.38 o
   1  12  19       42.00       46.96     12.08 o
   2  12  19       10.27        9.39     10.20 o
   0   0  20      109.21       77.26     18.18 o
   1   0  20      191.26      201.41     17.11 o
   2   0  20      165.74      126.79     19.77 o
   3   0  20      173.62      193.56      9.43 o
   4   0  20     1157.13     1079.20     36.24 o
   5   0  20       29.99       26.81     20.00 o
   6   0  20      123.44      145.89     31.13 o
   7   0  20       53.55       39.31     23.41 o
   8   0  20        0.23        5.68     20.68 o
   0   1  20      289.25      328.84     19.69 o
   1   1  20       76.63       87.42      9.10 o
   2   1  20      704.06      665.81     18.55 o
   3   1  20     1431.57     1410.51     24.45 o
   4   1  20      399.87      381.80     16.88 o
   5   1  20      298.13      253.97     35.11 o
   6   1  20       48.11       27.04     14.39 o
   7   1  20       80.11       69.95     18.93 o
   8   1  20       81.48      106.98     22.66 o
   0   2  20      120.44      103.16     13.19 o
   1   2  20       74.20       82.41      8.70 o
   2   2  20      130.64      124.21      7.29 o
   3   2  20       53.48       51.03      8.60 o
   4   2  20       43.15       35.79      7.31 o
   5   2  20      587.45      532.94     19.15 o
   6   2  20       72.59       69.48     17.78 o
   7   2  20       22.05        2.31     13.40 o
   8   2  20       45.51       78.97     20.87 o
   0   3  20      234.63      215.79     21.93 o
   1   3  20      413.70      381.47     12.87 o
   2   3  20      284.29      283.87      9.03 o
   3   3  20       62.12       72.29      8.33 o
   4   3  20      100.28       99.61      9.63 o
   5   3  20       72.22       76.52     10.29 o
   6   3  20      222.27      209.93     19.96 o
   7   3  20       47.04       47.69     14.26 o
   8   3  20       24.56       38.48     17.27 o
   0   4  20       53.66       56.76      8.93 o
   1   4  20       81.54       84.08      6.36 o
   2   4  20      632.80      584.09     17.79 o
   3   4  20       91.98       72.50      9.06 o
   4   4  20       60.45       48.55      8.46 o
   5   4  20      241.81      239.17     15.77 o
   6   4  20      111.81       80.11     15.19 o
   7   4  20       60.56       73.82     15.90 o
   8   4  20       72.11       60.98     16.08 o
   0   5  20      124.47      130.04      9.89 o
   1   5  20     1199.57     1252.59     19.22 o
   2   5  20      383.17      358.31     15.09 o
   3   5  20      487.14      460.11     17.38 o
   4   5  20      117.70      116.10     11.41 o
   5   5  20       21.31       26.64      8.80 o
   6   5  20       83.64       86.06     16.14 o
   7   5  20       45.16       46.91     14.82 o
   8   5  20       33.69       27.87     14.75 o
   0   6  20       79.98       78.27      8.98 o
   1   6  20        9.26       10.53      5.66 o
   2   6  20      112.49      122.19      8.98 o
   3   6  20      123.08      132.22     11.46 o
   4   6  20       73.01       77.93     10.30 o
   5   6  20       27.61       15.62      8.75 o
   6   6  20       58.12       37.14     10.75 o
   7   6  20       17.85        9.05     12.53 o
   0   7  20      103.26      103.00     14.69 o
   1   7  20      252.86      242.36     11.23 o
   2   7  20       94.74      100.10     10.68 o
   3   7  20       18.69       17.64      7.97 o
   4   7  20       71.75       90.22     11.43 o
   5   7  20       14.53       17.54      9.46 o
   6   7  20       71.96       93.14     13.85 o
   7   7  20        0.06       -6.07     11.22 o
   0   8  20      109.72      118.07     14.81 o
   1   8  20      178.51      157.65     10.03 o
   2   8  20      291.46      286.32     14.66 o
   3   8  20       50.63       46.74      9.15 o
   4   8  20      116.78      109.84     12.81 o
   5   8  20      118.85      104.42     14.21 o
   6   8  20       11.67       26.02     11.09 o
   0   9  20      286.07      288.23     21.01 o
   1   9  20       51.99       49.22      9.02 o
   2   9  20       88.11       92.60     10.52 o
   3   9  20       41.20       49.09      9.72 o
   4   9  20      131.56      127.18     12.67 o
   5   9  20       12.29       11.36     10.46 o
   6   9  20        5.20        2.07     10.75 o
   0  10  20        2.49       17.49     11.16 o
   1  10  20       21.81       27.89     10.00 o
   2  10  20       10.89        4.20      8.31 o
   3  10  20       20.39       28.78     10.45 o
   4  10  20       20.05       20.18     10.96 o
   5  10  20        9.51       11.71     10.16 o
   0  11  20       36.09       36.19     13.47 o
   1  11  20       51.42       50.64     11.89 o
   2  11  20        3.93        8.62      9.65 o
   3  11  20       40.31       47.42     12.42 o
   4  11  20       60.91       76.32     15.47 o
   0  12  20        0.19       -4.04     15.44 o
   1  12  20      134.75      124.03     15.60 o
   2  12  20       11.36        9.82     10.52 o
   1   0  21      256.82      288.86     19.88 o
   2   0  21      412.21      442.98     22.83 o
   3   0  21      701.15      683.02     19.45 o
   4   0  21       50.33       76.35     23.63 o
   5   0  21      253.78      186.56     32.27 o
   6   0  21        7.66       -7.95     17.72 o
   7   0  21       10.10       10.91     19.09 o
   8   0  21       13.84       26.81     22.95 o
   0   1  21      712.95      709.50     48.74 o
   1   1  21      138.93      174.57     11.43 o
   2   1  21      846.75      793.51     17.54 o
   3   1  21      311.53      328.27     10.13 o
   4   1  21      614.57      611.94     18.28 o
   5   1  21       57.54       56.71     16.12 o
   6   1  21       98.16       71.05     17.67 o
   7   1  21       33.17       37.33     16.60 o
   8   1  21       43.50       52.96     27.72 o
   0   2  21        4.52        9.93      9.25 o
   1   2  21      221.21      223.81     14.20 o
   2   2  21       27.60       35.15      5.53 o
   3   2  21      974.68      994.50     16.65 o
   4   2  21      636.21      618.89     20.01 o
   5   2  21      198.91      205.15     23.70 o
   6   2  21      144.22      144.19     22.08 o
   7   2  21       88.85       82.31     20.27 o
   8   2  21       64.08       86.44     22.39 o
   0   3  21      392.38      385.46     21.02 o
   1   3  21      270.29      257.15     11.66 o
   2   3  21      144.47      165.77      9.14 o
   3   3  21      293.46      308.49     14.19 o
   4   3  21      273.31      277.67     13.79 o
   5   3  21       79.29       60.49      9.93 o
   6   3  21       33.43       29.22     11.65 o
   7   3  21       73.28       71.88     15.97 o
   8   3  21       62.20       78.30     21.75 o
   0   4  21      711.75      685.62     21.25 o
   1   4  21       89.09       96.68      7.57 o
   2   4  21      297.58      265.08     13.42 o
   3   4  21      130.03      142.04     11.13 o
   4   4  21       20.71       20.65      7.36 o
   5   4  21        6.14        4.30      7.19 o
   6   4  21       19.41       14.60     11.30 o
   7   4  21       34.27       42.58     14.60 o
   8   4  21       12.47        7.99     11.64 o
   0   5  21        0.48        3.13      5.94 o
   1   5  21      297.65      309.01     12.24 o
   2   5  21       10.10       13.32      7.03 o
   3   5  21      271.42      198.92     23.99 o
   4   5  21       49.91       44.81      8.96 o
   5   5  21       67.45       45.53     10.34 o
   6   5  21      129.93      124.68     24.57 o
   7   5  21        3.20       -7.14     11.23 o
   0   6  21      535.41      493.65     17.06 o
   1   6  21       67.39       52.60      7.30 o
   2   6  21       92.22       92.53     10.07 o
   3   6  21      310.52      318.77     15.76 o
   4   6  21      122.31      108.96     16.01 o
   5   6  21        3.71       -1.38      8.04 o
   6   6  21       26.04       41.56     14.23 o
   7   6  21       55.39       51.53     15.76 o
   0   7  21      420.07      403.52     21.84 o
   1   7  21       11.25        8.38      5.72 o
   2   7  21      122.16      123.92     11.75 o
   3   7  21      164.32      159.96     13.31 o
   4   7  21       42.03       43.44     10.01 o
   5   7  21       23.62       14.34      8.27 o
   6   7  21        3.36        6.92      9.91 o
   7   7  21       19.90       16.18     13.08 o
   0   8  21      129.11      134.15     15.55 o
   1   8  21      154.20      152.62     11.39 o
   2   8  21       52.46       53.26      9.31 o
   3   8  21        5.02        6.96      7.21 o
   4   8  21        4.35        2.10      7.80 o
   5   8  21       69.23       72.56     13.15 o
   6   8  21       52.35       42.88     17.24 o
   0   9  21       85.19      109.90     15.94 o
   1   9  21       81.15       96.53     12.97 o
   2   9  21       37.04       32.53      9.87 o
   3   9  21        4.58        4.21      7.55 o
   4   9  21       20.08       29.22      9.11 o
   5   9  21      167.64      161.54     17.60 o
   0  10  21        0.36        0.95     10.94 o
   1  10  21       61.40       57.15     11.97 o
   2  10  21       28.48       26.05     10.41 o
   3  10  21       16.22       18.89      9.76 o
   4  10  21       77.76       98.88     12.56 o
   5  10  21        7.33       12.15     10.35 o
   0  11  21      161.46      163.24     26.66 o
   1  11  21       31.38       32.61     11.15 o
   2  11  21       97.43      107.16     14.52 o
   3  11  21        1.98        8.81      9.97 o
   0  12  21        1.58       -4.48     15.84 o
   1  12  21       13.03        8.78     10.38 o
   0   0  22     1297.61     1256.86     50.67 o
   1   0  22      340.63      316.04     20.87 o
   2   0  22      135.10      165.28     17.02 o
   3   0  22      186.39      177.93     12.03 o
   4   0  22      970.94      933.50     55.90 o
   5   0  22      714.35      770.11     54.76 o
   6   0  22        4.64        3.86     17.27 o
   7   0  22       37.82       30.45     24.09 o
   8   0  22        7.22       34.99     26.59 o
   0   1  22        7.27       32.89     10.94 o
   1   1  22      144.26      147.59     11.25 o
   2   1  22       45.46       26.32      6.67 o
   3   1  22       43.45       45.85      5.45 o
   4   1  22      323.09      331.19     14.83 o
   5   1  22      424.07      452.05     31.17 o
   6   1  22       43.53       47.70     16.33 o
   7   1  22        4.55        0.29     12.16 o
   8   1  22       44.62       85.60     33.40 o
   0   2  22      651.95      602.58     26.14 o
   1   2  22      172.86      167.59     11.74 o
   2   2  22       65.76       56.13      7.56 o
   3   2  22      665.46      617.05     16.12 o
   4   2  22      399.74      386.41     16.65 o
   5   2  22      386.26      396.94     28.84 o
   6   2  22       10.46       16.58     14.61 o
   7   2  22       77.99       83.38     20.91 o
   8   2  22       20.90       21.77     17.56 o
   0   3  22        0.01        3.21      9.75 o
   1   3  22      227.37      242.33     13.21 o
   2   3  22      563.11      545.28     18.09 o
   3   3  22       52.74       56.24      8.37 o
   4   3  22        0.94       -1.08      5.64 o
   5   3  22       43.75       50.56     12.87 o
   6   3  22        1.83        5.03     10.51 o
   7   3  22       34.63       25.44     17.27 o
   8   3  22       17.10       21.26     17.35 o
   0   4  22       17.42       23.52      7.93 o
   1   4  22      939.14      900.85     17.66 o
   2   4  22      392.40      337.02     22.49 o
   3   4  22      121.72      138.52     11.28 o
   4   4  22      178.28      168.38     12.53 o
   5   4  22       18.11        9.98      8.21 o
   6   4  22      142.67      144.53     18.43 o
   7   4  22        4.54       14.11     11.96 o
   8   4  22        8.89       20.46     13.07 o
   0   5  22      156.42      128.79     10.52 o
   1   5  22        1.46       -4.93      4.93 o
   2   5  22      151.56      147.30     11.35 o
   3   5  22       27.19       18.55      8.21 o
   4   5  22      100.71      116.56     11.56 o
   5   5  22       23.91       33.33      9.79 o
   6   5  22       12.21       23.80     12.79 o
   7   5  22        1.59       10.68     12.36 o
   0   6  22       62.75       52.27     11.13 o
   1   6  22     1276.61     1156.43     23.95 o
   2   6  22      285.86      264.03     14.50 o
   3   6  22       99.77       97.65     11.13 o
   4   6  22       48.85       29.93     11.75 o
   5   6  22       39.72       36.29     10.58 o
   6   6  22       34.07       42.67     14.44 o
   7   6  22       62.17       90.83     18.32 o
   0   7  22       57.27       64.85     12.28 o
   1   7  22        4.09       -4.25      5.16 o
   2   7  22       85.58       89.37     10.68 o
   3   7  22      174.34      158.14     13.18 o
   4   7  22       41.39       34.18      9.78 o
   5   7  22        8.61       -2.66      6.54 o
   6   7  22       27.47       52.25     15.56 o
   0   8  22      131.18      132.73     16.16 o
   1   8  22      111.57       92.55     10.02 o
   2   8  22      119.41      120.76     11.22 o
   3   8  22        2.15        1.62      7.09 o
   4   8  22       31.66       30.95     10.76 o
   5   8  22      113.28      127.56     15.59 o
   6   8  22       17.89        9.93      8.30 o
   0   9  22       18.35       10.71     10.29 o
   1   9  22       33.51       47.09     10.46 o
   2   9  22        6.06       -3.56      8.18 o
   3   9  22       64.27       55.19      9.88 o
   4   9  22       24.41       24.61      9.26 o
   5   9  22       41.43       33.39     11.95 o
   0  10  22        5.58        9.06     11.16 o
   1  10  22        4.90       -4.14      8.34 o
   2  10  22       28.74       25.58     10.14 o
   3  10  22       37.80       27.02     10.86 o
   4  10  22       39.53       27.89     11.03 o
   0  11  22      162.49      155.46     26.56 o
   1  11  22       11.30        8.45      9.83 o
   2  11  22       14.39       10.26     10.23 o
   3  11  22       18.36       16.27     10.98 o
   1   0  23      323.30      286.67     20.73 o
   2   0  23     1292.56     1234.92     70.79 o
   3   0  23        1.57        2.87      6.01 o
   4   0  23      178.90      140.43     28.40 o
   5   0  23       97.13       86.58     25.22 o
   6   0  23       72.92       53.63     24.09 o
   7   0  23        1.98        4.77     20.45 o
   8   0  23       39.68       61.13     29.54 o
   0   1  23      220.74      217.29     18.71 o
   1   1  23       21.49       19.74      8.01 o
   2   1  23       35.39       54.28      8.51 o
   3   1  23      722.78      720.79     14.54 o
   4   1  23      426.58      395.99     21.39 o
   5   1  23      162.42      141.09     21.28 o
   6   1  23       83.57       78.87     19.28 o
   7   1  23        2.70       -0.06     14.78 o
   8   1  23       15.40       40.31     19.44 o
   0   2  23       16.16       40.13     11.85 o
   1   2  23       68.23       75.82      9.46 o
   2   2  23      457.87      399.05     14.30 o
   3   2  23      489.85      497.14     15.10 o
   4   2  23      467.14      441.26     17.81 o
   5   2  23      197.51      225.93     25.15 o
   6   2  23       61.54       32.88     15.91 o
   7   2  23        5.95       19.94     16.46 o
   8   2  23        0.67      -12.11     14.08 o
   0   3  23      336.50      342.72     22.08 o
   1   3  23      614.49      586.89     18.60 o
   2   3  23      812.15      794.48     28.76 o
   3   3  23       12.73       15.96      6.97 o
   4   3  23      152.54      172.43     12.14 o
   5   3  23       38.60       45.90     12.80 o
   6   3  23        3.97        9.25     13.49 o
   7   3  23       32.67       40.41     17.57 o
   8   3  23       10.62       34.59     18.95 o
   0   4  23     1015.23     1056.48     58.06 o
   1   4  23      117.77      119.71      9.74 o
   2   4  23      189.80      137.26     23.97 o
   3   4  23       61.19       76.88      9.68 o
   4   4  23      181.82      182.68     13.12 o
   5   4  23       33.36       29.44     11.51 o
   6   4  23       43.24       29.32     12.33 o
   7   4  23        5.82        9.80     12.43 o
   0   5  23      468.16      443.70     21.06 o
   1   5  23      264.29      242.85     13.23 o
   2   5  23       74.28       77.74     15.95 o
   3   5  23       36.93       29.51      8.55 o
   4   5  23        3.48        5.55      7.39 o
   5   5  23       14.34       25.86      9.63 o
   6   5  23        9.30       12.79     11.78 o
   7   5  23       56.84       61.39     16.24 o
   0   6  23      648.75      596.01     25.16 o
   1   6  23       54.74       55.15      7.86 o
   2   6  23      187.89      166.19     12.45 o
   3   6  23       13.35       12.19      7.81 o
   4   6  23       24.04       25.09      8.32 o
   5   6  23       40.83       43.53     11.04 o
   6   6  23      109.61      129.38     19.37 o
   7   6  23        8.12       14.30     12.66 o
   0   7  23       64.93       49.33     11.79 o
   1   7  23      101.02      120.55     10.33 o
   2   7  23      188.76      213.56     14.25 o
   3   7  23        6.06        4.13      7.80 o
   4   7  23        8.49        6.05      8.18 o
   5   7  23        7.49       16.80      9.67 o
   6   7  23       27.63       33.31     14.14 o
   0   8  23       31.27       37.12     11.56 o
   1   8  23       50.01       53.21     10.49 o
   2   8  23       11.53       14.42      8.62 o
   3   8  23       38.32       28.63      8.52 o
   4   8  23       38.55       32.03     10.05 o
   5   8  23       25.51       26.72     11.41 o
   6   8  23       12.26       18.09     14.20 o
   0   9  23       98.44      126.68     16.37 o
   1   9  23       29.47       32.45     10.02 o
   2   9  23       51.58       64.05     11.65 o
   3   9  23       14.19        8.29      9.12 o
   4   9  23       11.09       11.37      8.40 o
   5   9  23      155.59      185.98     18.82 o
   0  10  23       42.47       45.62     18.86 o
   1  10  23        1.66        5.43      9.41 o
   2  10  23        0.44       -6.91      8.23 o
   3  10  23       14.14       21.95     10.53 o
   4  10  23       14.60       28.32     11.17 o
   0  11  23       14.59        2.08     15.96 o
   1  11  23       18.29       13.99     10.82 o
   2  11  23        8.21       15.75     10.86 o
   0   0  24        1.28       -4.09     14.32 o
   1   0  24       33.87       35.68     12.77 o
   2   0  24       98.28       87.50     14.78 o
   3   0  24      909.67      848.14     27.60 o
   4   0  24      182.26      118.62     27.50 o
   5   0  24       12.53        5.45     18.18 o
   6   0  24       13.86       19.09     21.59 o
   7   0  24        0.55       10.68     20.00 o
   8   0  24        3.73       27.27     25.45 o
   0   1  24      236.06      215.75     19.28 o
   1   1  24      174.36      177.05     12.87 o
   2   1  24        0.05       -5.21      5.33 o
   3   1  24      180.64      166.09     10.66 o
   4   1  24       11.99       13.29      9.92 o
   5   1  24       32.29       57.26     17.27 o
   6   1  24       93.83       75.21     19.59 o
   7   1  24        2.23       11.11     15.83 o
   8   1  24       28.79       13.42     16.70 o
   0   2  24      147.04      135.87     16.48 o
   1   2  24      461.69      449.24     17.63 o
   2   2  24      671.21      695.69     18.02 o
   3   2  24       68.50       65.14      9.77 o
   4   2  24      228.80      227.96     14.20 o
   5   2  24      148.96      181.73     23.85 o
   6   2  24        5.11        9.77     14.85 o
   7   2  24       12.74       -0.31     14.70 o
   8   2  24       22.91       36.35     19.34 o
   0   3  24      358.98      423.68     54.31 o
   1   3  24     1122.20     1129.92     36.54 o
   2   3  24      586.05      550.94     20.21 o
   3   3  24      466.38      425.33     18.66 o
   4   3  24      241.05      239.94     15.18 o
   5   3  24      401.63      418.08     31.67 o
   6   3  24      114.79      148.36     23.51 o
   7   3  24       21.40       23.70     17.46 o
   0   4  24       39.03       58.26     12.33 o
   1   4  24      155.76      164.16      9.66 o
   2   4  24      132.25       76.26     28.00 o
   3   4  24       52.75       42.06      8.70 o
   4   4  24      100.35      114.23     11.23 o
   5   4  24       24.29       11.20     10.88 o
   6   4  24       63.46       60.68     15.04 o
   7   4  24       18.58       17.08     13.19 o
   0   5  24      144.06      157.31     11.89 o
   1   5  24      446.52      433.19     16.91 o
   2   5  24       12.82       19.02      7.60 o
   3   5  24        6.75        7.69      6.92 o
   4   5  24       44.87       45.99      9.72 o
   5   5  24       74.86       90.34     16.14 o
   6   5  24      104.19      101.45     17.63 o
   7   5  24        3.37       -4.32     11.35 o
   0   6  24      520.00      497.39     23.91 o
   1   6  24      296.08      257.29     12.49 o
   2   6  24       99.93      102.54     11.19 o
   3   6  24       12.63       11.22      7.90 o
   4   6  24       30.98       27.81      9.60 o
   5   6  24       24.14       13.79      9.42 o
   6   6  24       41.87       62.56     16.20 o
   0   7  24      280.04      290.96     20.36 o
   1   7  24      135.68      143.84     13.15 o
   2   7  24       27.46       26.99      8.98 o
   3   7  24      145.98      141.40     13.16 o
   4   7  24      119.79      139.39     13.58 o
   5   7  24       83.72       87.61     13.70 o
   6   7  24       12.62       31.04     14.98 o
   0   8  24      237.55      221.61     19.26 o
   1   8  24       19.78       29.57      9.58 o
   2   8  24       19.68       28.67      9.79 o
   3   8  24       41.50       41.79      9.45 o
   4   8  24       30.04       43.13     10.76 o
   5   8  24       18.20       15.01     10.79 o
   0   9  24       53.45       50.36     13.84 o
   1   9  24        2.13        1.83      8.48 o
   2   9  24       11.64        6.50      9.45 o
   3   9  24       17.10       18.19      9.91 o
   4   9  24       77.96       72.40     11.65 o
   5   9  24       51.92       63.15     14.44 o
   0  10  24       28.33       23.86     17.52 o
   1  10  24       13.99       19.82     10.23 o
   2  10  24       18.67       17.43     10.49 o
   3  10  24       55.43       72.86     13.41 o
   0  11  24      105.40       94.63     24.56 o
   1  11  24       41.87       26.33     13.59 o
   2  11  24        3.19       -2.02      9.65 o
   1   0  25      164.86      173.48     18.48 o
   2   0  25      240.92      220.18     20.19 o
   3   0  25      187.34      224.48     14.24 o
   4   0  25        0.23       19.54     19.54 o
   5   0  25      367.71      329.72     39.77 o
   6   0  25       14.83       -1.82     19.09 o
   7   0  25        1.69      -12.27     20.45 o
   0   1  25        0.68       24.99     11.65 o
   1   1  25      240.27      244.02     14.62 o
   2   1  25       46.59       42.04      7.67 o
   3   1  25      319.57      322.48     13.63 o
   4   1  25      429.37      455.18     23.19 o
   5   1  25      194.76      186.27     23.78 o
   6   1  25       10.80       19.21     15.63 o
   7   1  25        3.30        3.52     14.94 o
   0   2  25       67.93       74.19     13.98 o
   1   2  25      146.80      178.17     12.91 o
   2   2  25      241.89      230.24     20.24 o
   3   2  25      253.11      251.31     16.37 o
   4   2  25       23.04       30.63     11.31 o
   5   2  25      219.34      204.81     24.41 o
   6   2  25        9.80        0.17     14.17 o
   7   2  25        3.01        1.22     14.74 o
   0   3  25      114.00      122.01     18.52 o
   1   3  25      482.62      459.09     17.58 o
   2   3  25       63.32       73.21     10.24 o
   3   3  25       10.59        5.21      7.61 o
   4   3  25       73.67       66.27     10.46 o
   5   3  25       21.76       30.87     16.17 o
   6   3  25        2.52       13.96     14.85 o
   7   3  25       45.58       60.05     20.54 o
   0   4  25      144.65      157.65     16.73 o
   1   4  25      289.97      298.86     16.43 o
   2   4  25       71.28       43.43     12.15 o
   3   4  25       58.14       54.51      9.30 o
   4   4  25       68.58       72.07     10.30 o
   5   4  25      149.96      151.07     18.48 o
   6   4  25       16.87        8.44     11.47 o
   7   4  25        7.27        9.00     16.79 o
   0   5  25       13.50        3.55      8.53 o
   1   5  25        7.48        8.48      6.66 o
   2   5  25      293.69      273.91     14.86 o
   3   5  25      249.96      232.31     14.56 o
   4   5  25        3.72        4.02      7.49 o
   5   5  25        6.24        6.12     11.31 o
   6   5  25       81.01      101.33     18.05 o
   7   5  25        5.04       13.09     13.66 o
   0   6  25       69.12       78.37     13.03 o
   1   6  25      119.85      119.18     11.09 o
   2   6  25       54.95       56.97     10.09 o
   3   6  25       84.87      112.03     11.87 o
   4   6  25       55.21       77.44     11.31 o
   5   6  25       13.74        8.14     11.92 o
   6   6  25       54.43       75.09     17.55 o
   0   7  25       21.96       19.00     10.55 o
   1   7  25      132.48      155.07     13.75 o
   2   7  25      256.92      243.00     15.35 o
   3   7  25       22.74       22.25      9.09 o
   4   7  25      122.79      125.47     13.50 o
   5   7  25      319.88      334.65     21.31 o
   6   7  25       93.05      105.62     19.53 o
   0   8  25        1.15       -0.03      9.85 o
   1   8  25       28.27       31.60     10.21 o
   2   8  25       10.20       15.13      8.86 o
   3   8  25        3.03        1.79      7.26 o
   4   8  25       13.43       18.10      9.94 o
   5   8  25       53.99       64.97     13.75 o
   0   9  25       88.23      124.92     23.07 o
   1   9  25        2.13       -2.50      8.29 o
   2   9  25       33.85       34.11     10.47 o
   3   9  25       25.19       33.20     11.36 o
   4   9  25       47.82       49.41     11.71 o
   0  10  25        3.96       12.61     17.57 o
   1  10  25       70.03       68.02     12.67 o
   2  10  25        5.86        7.58      9.80 o
   3  10  25        0.69        3.43      9.45 o
   0  11  25        0.96       -2.67     15.76 o
   0   0  26     2288.25     2101.74     69.76 o
   1   0  26        0.99       11.82     11.57 o
   2   0  26       12.57        4.86     10.96 o
   3   0  26       71.53       63.29     14.35 o
   4   0  26       61.39       51.21     13.42 o
   5   0  26        9.00        7.04     19.32 o
   6   0  26        7.08       -4.54     17.50 o
   7   0  26       14.75       24.54     24.31 o
   0   1  26      675.20      679.68     42.15 o
   1   1  26       59.86       72.05     16.76 o
   2   1  26      188.76      183.45     11.34 o
   3   1  26      297.60      290.35     14.21 o
   4   1  26       30.73       41.34     15.97 o
   5   1  26      182.09      212.75     25.06 o
   6   1  26       94.75      100.25     21.24 o
   7   1  26        6.09        3.69     16.70 o
   0   2  26        8.37       21.23     11.85 o
   1   2  26      507.05      470.53     18.57 o
   2   2  26      260.06      268.62     13.15 o
   3   2  26      151.48      157.64     12.93 o
   4   2  26      351.00      369.45     23.01 o
   5   2  26       33.86       47.41     17.83 o
   6   2  26       43.37       30.96     17.03 o
   7   2  26       12.30       12.63     16.40 o
   0   3  26       18.42       31.03     12.06 o
   1   3  26       74.89       66.66      9.85 o
   2   3  26        4.49       12.28      7.88 o
   3   3  26       11.15        3.86      7.76 o
   4   3  26      194.25      212.34     19.49 o
   5   3  26      129.17      132.62     28.40 o
   6   3  26        5.75       19.17     15.74 o
   7   3  26        0.57       26.54     17.84 o
   0   4  26       89.03      100.56     15.01 o
   1   4  26        5.32       16.02      7.84 o
   2   4  26      270.98      216.37     29.35 o
   3   4  26      248.21      265.93     15.16 o
   4   4  26       71.86       73.29     10.49 o
   5   4  26       38.78       56.69     14.95 o
   6   4  26        0.46        8.91     16.03 o
   7   4  26       10.92       -7.36     14.25 o
   0   5  26        0.89        2.34     11.17 o
   1   5  26       42.06       40.75      8.44 o
   2   5  26       36.74       37.20      8.92 o
   3   5  26      123.66      141.15     12.77 o
   4   5  26       83.30      111.03     12.27 o
   5   5  26        1.62       -5.21     10.39 o
   6   5  26       60.97       41.83     15.60 o
   0   6  26       13.30       18.89     10.39 o
   1   6  26      120.11      132.29     14.28 o
   2   6  26       44.28       42.52      9.74 o
   3   6  26       72.53       76.91     11.16 o
   4   6  26       62.35       59.19     10.93 o
   5   6  26        1.48        1.47     11.24 o
   6   6  26      143.87      151.01     20.60 o
   0   7  26       17.25       13.23     10.91 o
   1   7  26       81.16       92.82     11.81 o
   2   7  26       18.12       22.48     10.14 o
   3   7  26       21.57       20.98      9.08 o
   4   7  26        3.85       -4.42      7.48 o
   5   7  26       29.84       34.61     14.71 o
   0   8  26       88.41       91.65     20.80 o
   1   8  26      238.35      236.72     16.76 o
   2   8  26       92.16       77.41     12.26 o
   3   8  26       40.53       32.84     10.43 o
   4   8  26        4.87        4.75      8.91 o
   5   8  26       73.61      104.01     19.10 o
   0   9  26        0.34       -7.47     13.90 o
   1   9  26        6.99        5.82      9.43 o
   2   9  26       34.83       41.95     11.34 o
   3   9  26        6.21        1.34     10.23 o
   4   9  26       56.35       78.10     13.72 o
   0  10  26       21.03       24.09     18.54 o
   1  10  26       77.79       85.70     16.27 o
   2  10  26       57.52       64.28     13.04 o
   1   0  27       34.08       44.74     13.49 o
   2   0  27      350.30      348.36     42.95 o
   3   0  27       72.67       72.78     14.77 o
   4   0  27        2.65       11.36     19.77 o
   5   0  27       53.08       51.81     25.45 o
   6   0  27       31.76       44.08     26.13 o
   7   0  27        6.65       15.45     25.00 o
   0   1  27      278.74      291.06     22.29 o
   1   1  27      578.13      545.66     20.24 o
   2   1  27       68.27       79.38      9.18 o
   3   1  27       44.50       49.61     12.66 o
   4   1  27       97.07       91.27     14.67 o
   5   1  27       32.18       25.62     22.04 o
   6   1  27       46.55       39.88     18.40 o
   7   1  27       44.98       54.37     21.59 o
   0   2  27       13.74       10.75     11.26 o
   1   2  27      442.51      398.43     17.65 o
   2   2  27      183.40      184.51     13.87 o
   3   2  27      495.70      468.27     19.61 o
   4   2  27      235.74      266.18     20.91 o
   5   2  27        1.91       -4.63     13.94 o
   6   2  27       10.76       32.97     17.27 o
   7   2  27      136.25      152.84     26.62 o
   0   3  27      101.80      114.21     16.64 o
   1   3  27      133.73      155.21     12.45 o
   2   3  27       89.43      100.44     11.85 o
   3   3  27       91.56      109.52     12.48 o
   4   3  27      153.13      170.99     18.32 o
   5   3  27       30.14       33.47     16.54 o
   6   3  27       21.62       -1.78     14.08 o
   7   3  27       42.25       54.09     21.25 o
   0   4  27      168.39      149.49     25.00 o
   1   4  27       63.91       68.42     10.68 o
   2   4  27       26.10       34.95      9.52 o
   3   4  27      156.03      165.75     14.76 o
   4   4  27       31.92       34.32     13.10 o
   5   4  27       51.26       77.59     20.15 o
   6   4  27      122.70      128.92     24.49 o
   0   5  27      139.39      131.67     20.47 o
   1   5  27       14.26       13.33      8.37 o
   2   5  27        9.62       14.23      7.72 o
   3   5  27       35.27       37.33      9.28 o
   4   5  27       23.77       18.30      8.66 o
   5   5  27        7.81       12.95     12.05 o
   6   5  27        6.84        6.90     12.90 o
   0   6  27       13.84       10.19      9.90 o
   1   6  27      191.79      189.90     16.36 o
   2   6  27       56.25       56.60     10.35 o
   3   6  27       66.48       77.06     11.29 o
   4   6  27       15.17        3.39      8.70 o
   5   6  27      108.73      107.60     18.66 o
   6   6  27        0.55        9.44     12.94 o
   0   7  27       59.74       49.67     13.14 o
   1   7  27      215.42      211.67     15.77 o
   2   7  27       22.40       20.58     10.75 o
   3   7  27      257.43      283.52     17.56 o
   4   7  27       16.36        6.66      7.05 o
   5   7  27       32.58       31.41     15.07 o
   0   8  27      181.33      194.04     26.34 o
   1   8  27       15.08       22.65      9.63 o
   2   8  27       95.44       99.40     13.34 o
   3   8  27        5.96        8.35      9.41 o
   4   8  27       43.40       66.06     12.85 o
   0   9  27        0.15        0.19     14.55 o
   1   9  27        2.16        9.93      9.36 o
   2   9  27       28.76       36.40     11.36 o
   3   9  27       37.91       51.91     12.65 o
   0  10  27       14.03       24.91     19.67 o
   1  10  27        9.17        5.93     11.91 o
   2  10  27        4.72        8.99     10.40 o
   0   0  28        6.12        9.77     16.13 o
   1   0  28       38.25       57.01     15.00 o
   2   0  28      401.63      400.96     26.00 o
   3   0  28        0.19       -3.90     11.14 o
   4   0  28       87.10      106.12     27.95 o
   5   0  28        0.18       17.95     20.45 o
   6   0  28       20.15       -1.59     20.68 o
   7   0  28        9.98      -13.86     20.68 o
   0   1  28      612.60      625.34     30.06 o
   1   1  28      148.59      176.09     14.06 o
   2   1  28      449.15      477.27     16.79 o
   3   1  28       56.24       61.50     13.16 o
   4   1  28       63.21       66.78     13.57 o
   5   1  28        0.74       15.33     13.94 o
   6   1  28        5.83       11.56     15.02 o
   7   1  28       23.33       32.91     19.34 o
   0   2  28      522.27      502.09     28.31 o
   1   2  28       82.70      100.04     11.64 o
   2   2  28        4.22       10.62      8.02 o
   3   2  28      194.20      200.58     18.71 o
   4   2  28       10.99        4.47     10.54 o
   5   2  28       33.04       43.86     17.51 o
   6   2  28      140.29      182.57     27.12 o
   7   2  28       58.99       58.61     25.22 o
   0   3  28       11.01       22.42     12.06 o
   1   3  28       22.92       27.37     11.37 o
   2   3  28      188.94      194.61     14.90 o
   3   3  28      114.54      111.90     13.12 o
   4   3  28       43.36       55.82     13.58 o
   5   3  28       50.19       40.90     17.35 o
   6   3  28       47.50       61.67     20.73 o
   0   4  28        9.74       -4.32     20.68 o
   1   4  28        4.03       -1.68      7.29 o
   2   4  28       34.68       43.03     10.11 o
   3   4  28       18.90       18.11      9.47 o
   4   4  28      109.70      116.76     20.13 o
   5   4  28       38.07       37.55     24.43 o
   6   4  28       24.01       16.89     17.09 o
   0   5  28       12.79       11.46     11.84 o
   1   5  28       56.84       72.23     14.52 o
   2   5  28       41.96       38.93     13.22 o
   3   5  28       76.42       92.10     11.71 o
   4   5  28       34.33       23.49     11.03 o
   5   5  28       48.20       51.81     15.21 o
   6   5  28      133.89      141.80     26.51 o
   0   6  28       17.84       42.55     16.64 o
   1   6  28       29.74       35.33     11.29 o
   2   6  28       63.46       41.92     11.62 o
   3   6  28      103.52       99.38     21.75 o
   4   6  28       29.35       28.84     10.18 o
   5   6  28       50.25       59.26     16.60 o
   0   7  28       10.57       15.57     15.25 o
   1   7  28      192.49      222.46     16.15 o
   2   7  28       18.89       30.28     11.65 o
   3   7  28       67.49       88.89     14.45 o
   4   7  28       16.98       16.24      9.20 o
   5   7  28       45.79       68.05     17.14 o
   0   8  28        1.12       -1.18     13.57 o
   1   8  28       61.58       58.75     11.95 o
   2   8  28      208.37      234.18     17.41 o
   3   8  28        7.90        9.38      9.59 o
   4   8  28       14.86       22.78     11.78 o
   0   9  28       84.91      115.78     24.36 o
   1   9  28       22.79       26.10     12.85 o
   2   9  28        0.06        2.74      9.48 o
   3   9  28        6.73        6.15     10.16 o
   0  10  28       15.16       28.66     25.91 o
   1   0  29      425.50      468.27     28.48 o
   2   0  29      113.83      139.21     18.78 o
   3   0  29       85.29       98.33     16.98 o
   4   0  29       42.17       34.09     22.50 o
   5   0  29       83.94       84.53     28.18 o
   6   0  29       28.57       41.36     25.91 o
   0   1  29        3.75       15.91     12.38 o
   1   1  29      387.85      356.82     18.16 o
   2   1  29       42.00       69.13      9.17 o
   3   1  29      115.23      112.50     15.72 o
   4   1  29       69.39       85.80     14.61 o
   5   1  29       15.91       20.63     18.97 o
   6   1  29       11.91       25.24     17.31 o
   0   2  29       99.12      109.37     17.47 o
   1   2  29      334.51      308.08     17.11 o
   2   2  29      173.72      164.33     14.06 o
   3   2  29       43.09       49.69     13.52 o
   4   2  29      144.84      146.50     17.91 o
   5   2  29       35.93       36.04     17.18 o
   6   2  29        1.89       30.09     16.76 o
   0   3  29        8.35        8.77     11.76 o
   1   3  29       57.91       32.18     17.41 o
   2   3  29       11.75       16.72      8.92 o
   3   3  29      188.87      165.95     18.39 o
   4   3  29       97.54      127.28     17.45 o
   5   3  29       70.66       71.09     20.40 o
   6   3  29       72.59      122.68     24.68 o
   0   4  29       15.48        8.18     22.27 o
   1   4  29       36.46       46.81     10.45 o
   2   4  29      273.91      268.05     17.39 o
   3   4  29       47.19       61.22     11.74 o
   4   4  29       36.15       37.45     13.88 o
   5   4  29       46.70       67.45     19.88 o
   6   4  29       16.37       23.61     17.76 o
   0   5  29       15.29       19.85     14.53 o
   1   5  29        7.54        9.04     11.53 o
   2   5  29       16.20       21.22      9.74 o
   3   5  29       48.93       60.93     11.93 o
   4   5  29       52.74       72.62     15.94 o
   5   5  29      140.16      178.29     32.72 o
   0   6  29       65.97       76.50     18.82 o
   1   6  29       28.20       17.36     12.46 o
   2   6  29       24.09       28.61     11.26 o
   3   6  29       23.54       16.21      8.33 o
   4   6  29      204.24      222.37     19.42 o
   5   6  29        7.73        5.72     13.17 o
   0   7  29       16.00        5.31     14.38 o
   1   7  29        1.89        6.70      8.83 o
   2   7  29      121.10      129.32     16.03 o
   3   7  29       92.33      117.51     15.79 o
   4   7  29       17.98       25.77     12.38 o
   0   8  29        1.44      -10.76     12.40 o
   1   8  29       27.22       19.18     11.87 o
   2   8  29       78.43       76.20     13.16 o
   3   8  29       89.74       94.34     14.23 o
   0   9  29       74.35       78.05     22.49 o
   1   9  29        2.66       11.74     11.74 o
   2   9  29       14.21        3.79     10.02 o
   0   0  30      418.40      336.09     35.22 o
   1   0  30      190.57      202.11     21.93 o
   2   0  30       91.57       78.98     17.16 o
   3   0  30      126.33      175.88     32.72 o
   4   0  30       31.61       32.27     23.63 o
   5   0  30        0.61       23.86     23.86 o
   6   0  30      118.62      134.75     36.13 o
   0   1  30        5.01        8.42     12.41 o
   1   1  30        2.36       16.86      9.13 o
   2   1  30      381.84      376.15     18.45 o
   3   1  30       37.21       37.61     12.91 o
   4   1  30        1.20        0.14     13.43 o
   5   1  30       10.16       10.79     14.63 o
   6   1  30       43.77       57.84     19.93 o
   0   2  30       47.43       64.87     15.53 o
   1   2  30       49.18       52.97     13.34 o
   2   2  30        2.30        4.21      8.04 o
   3   2  30      110.76      136.10     17.20 o
   4   2  30        1.32       15.05     11.70 o
   5   2  30      116.20      142.92     24.39 o
   6   2  30       15.59       18.53     17.03 o
   0   3  30       35.56       49.36     25.79 o
   1   3  30       11.78        9.44      6.14 o
   2   3  30      556.18      544.58     29.16 o
   3   3  30      371.41      372.09     24.57 o
   4   3  30       52.88       54.41     14.92 o
   5   3  30       21.63       37.38     18.55 o
   6   3  30        9.17       24.83     18.30 o
   0   4  30       24.29       22.72     24.31 o
   1   4  30        9.20       18.37      9.12 o
   2   4  30        4.10        8.14      8.85 o
   3   4  30      179.89      186.91     15.96 o
   4   4  30       35.41       61.67     15.33 o
   5   4  30        1.86       10.11     16.39 o
   0   5  30       17.78       15.29     13.42 o
   1   5  30       10.04        7.68     10.89 o
   2   5  30       57.81       51.44     11.68 o
   3   5  30       12.51       14.09      9.68 o
   4   5  30      147.92      182.21     20.91 o
   5   5  30       20.32       32.58     29.20 o
   0   6  30        6.73       -2.75     12.56 o
   1   6  30       77.59       77.16     13.86 o
   2   6  30       25.77       21.59     14.21 o
   3   6  30       88.36       77.45     13.55 o
   4   6  30        5.08        7.12     11.41 o
   0   7  30       55.56       37.65     17.33 o
   1   7  30       15.62       18.12      9.58 o
   2   7  30        5.27        7.27      9.44 o
   3   7  30       29.92       50.56     13.39 o
   4   7  30       30.04       25.97     14.86 o
   0   8  30       95.18       76.35     20.51 o
   1   8  30        8.41        4.78     11.09 o
   2   8  30       50.86       59.05     12.52 o
   3   8  30       30.41       39.34     12.32 o
   0   9  30        5.38        1.41     17.27 o
   1   9  30        4.19        7.33     11.56 o
   1   0  31      213.74      206.27     43.63 o
   2   0  31        6.96       20.53     32.95 o
   3   0  31        1.25       -1.59     19.09 o
   4   0  31       95.46      124.53     32.04 o
   5   0  31        8.06       20.45     24.31 o
   6   0  31       73.82      121.57     35.90 o
   0   1  31      299.40      307.89     25.49 o
   1   1  31       19.13       20.01      9.77 o
   2   1  31      207.41      213.00     19.38 o
   3   1  31       17.42       29.48     12.29 o
   4   1  31       65.75       48.67     18.23 o
   5   1  31       24.26       20.39     17.74 o
   6   1  31       42.70       79.41     23.06 o
   0   2  31        1.72       12.06     12.67 o
   1   2  31       71.66       84.50     14.86 o
   2   2  31       47.75       40.88     10.31 o
   3   2  31       80.38      115.29     16.86 o
   4   2  31       71.47      123.48     16.87 o
   5   2  31       28.23       37.29     17.82 o
   6   2  31       32.62       51.19     20.72 o
   0   3  31       38.48       25.68     22.50 o
   1   3  31       47.62       45.87     12.70 o
   2   3  31       61.53       68.89     11.70 o
   3   3  31      141.23      154.13     23.64 o
   4   3  31      105.25      136.80     18.15 o
   5   3  31       10.81       39.19     18.67 o
   0   4  31        5.18       47.04     26.36 o
   1   4  31       10.68       11.57     11.38 o
   2   4  31      132.21      110.18     13.34 o
   3   4  31      139.60      179.69     26.93 o
   4   4  31       21.03       17.47     12.92 o
   5   4  31      152.98      190.28     26.95 o
   0   5  31       74.12       82.76     35.68 o
   1   5  31      222.79      227.50     21.57 o
   2   5  31       55.24       24.42     24.72 o
   3   5  31        3.95       13.82     12.86 o
   4   5  31       30.47       46.62     15.74 o
   5   5  31       62.61       53.79     21.13 o
   0   6  31      201.23      173.83     24.54 o
   1   6  31       33.67       36.32     12.19 o
   2   6  31       43.21       31.92     14.64 o
   3   6  31        3.06        0.71     12.21 o
   4   6  31       49.54       64.01     17.03 o
   0   7  31       15.02       25.60     17.64 o
   1   7  31       53.15       37.77     13.22 o
   2   7  31       12.20        5.17      9.52 o
   3   7  31       19.43       35.64     12.82 o
   0   8  31       35.60       19.24     17.82 o
   1   8  31      154.40      173.32     19.34 o
   2   8  31      106.53      118.17     15.33 o
   0   0  32       22.40       11.13     19.54 o
   1   0  32        3.19        1.58     13.17 o
   2   0  32        1.07       14.38     27.04 o
   3   0  32       74.96      140.66     31.59 o
   4   0  32        7.49       20.22     23.18 o
   5   0  32        0.20        3.41     22.95 o
   0   1  32       45.42       49.41     15.89 o
   1   1  32       88.83       75.33     11.91 o
   2   1  32       89.97      128.00     16.67 o
   3   1  32       75.85      104.15     20.40 o
   4   1  32       31.74       43.82     18.32 o
   5   1  32       27.04       40.48     18.84 o
   0   2  32       28.62       31.56     14.11 o
   1   2  32       28.62       29.68     12.41 o
   2   2  32       12.11       17.34     12.06 o
   3   2  32       10.85       26.24     13.20 o
   4   2  32      150.52      164.54     24.98 o
   5   2  32        5.95       20.29     17.67 o
   0   3  32       67.94       92.94     28.86 o
   1   3  32       35.39       44.71     10.42 o
   2   3  32       87.32      125.97     14.29 o
   3   3  32      326.88      366.53     25.22 o
   4   3  32       30.38       29.22     14.12 o
   5   3  32       31.55       69.03     21.68 o
   0   4  32      133.15      121.57     32.95 o
   1   4  32       72.70       71.04     14.96 o
   2   4  32       38.87       41.47     13.87 o
   3   4  32       39.02       38.07     14.60 o
   4   4  32       13.22       16.96     13.73 o
   5   4  32       17.63       23.42     18.70 o
   0   5  32        3.73       -1.14     13.44 o
   1   5  32       76.03       87.96     16.36 o
   2   5  32      130.18       68.84     39.10 o
   3   5  32       46.72       51.79     15.56 o
   4   5  32       98.21      116.59     19.21 o
   0   6  32       48.80       52.57     19.24 o
   1   6  32       98.00      107.27     15.64 o
   2   6  32       35.73       46.89     15.81 o
   3   6  32       10.61       16.34     18.98 o
   0   7  32       27.71       10.61     16.38 o
   1   7  32       27.27       21.08     11.75 o
   2   7  32        0.82       -2.01     10.88 o
   0   8  32        0.19        9.00     16.54 o
   1   8  32       15.26       19.95     13.34 o
   1   0  33        0.00        7.30     13.49 o
   2   0  33      102.38      141.80     31.36 o
   3   0  33        0.06       12.95     20.00 o
   4   0  33       12.22       30.45     25.00 o
   5   0  33       42.98       43.18     27.27 o
   0   1  33       34.09       43.89     15.20 o
   1   1  33       14.77        9.90     11.66 o
   2   1  33       33.38       46.76     13.86 o
   3   1  33        2.24        7.06     14.42 o
   4   1  33        9.77       13.22     15.87 o
   5   1  33       58.37       82.77     22.81 o
   0   2  33      369.12      444.25     45.90 o
   1   2  33       18.75       27.27     12.46 o
   2   2  33       59.53       74.95     15.17 o
   3   2  33       11.36       13.64     12.55 o
   4   2  33        2.56        0.28     15.17 o
   5   2  33       29.56       29.18     18.89 o
   0   3  33        2.09        0.23     22.72 o
   1   3  33        3.47       -4.70     10.28 o
   2   3  33      145.74      156.02     18.67 o
   3   3  33        7.08        9.68     12.96 o
   4   3  33       30.55       41.58     14.76 o
   0   4  33       31.62       39.77     27.72 o
   1   4  33       11.46       13.17     11.49 o
   2   4  33      160.64      145.99     18.31 o
   3   4  33       23.56       52.74     15.67 o
   4   4  33        8.15        2.38     12.90 o
   0   5  33        8.92        7.19     14.07 o
   1   5  33      138.23      123.42     18.76 o
   2   5  33       52.72       34.03     13.86 o
   3   5  33       22.94       25.45     19.19 o
   4   5  33       68.46       95.37     23.07 o
   0   6  33        1.54       14.17     15.52 o
   1   6  33       54.63       54.50     14.69 o
   2   6  33       17.87       13.41     13.52 o
   3   6  33        7.55       17.05     19.64 o
   0   7  33        0.00        2.58     16.20 o
   1   7  33      110.05      141.70     17.98 o
   2   7  33        7.96       16.86     12.27 o
   0   0  34       14.85       -0.68     20.45 o
   1   0  34       14.01       24.43     14.65 o
   2   0  34       32.84       42.27     25.22 o
   3   0  34        8.72       22.04     23.41 o
   4   0  34       15.98       20.91     24.09 o
   0   1  34       22.54       37.79     15.48 o
   1   1  34       42.61       30.25     12.47 o
   2   1  34       64.36       59.85     14.81 o
   3   1  34       38.76       39.22     17.75 o
   4   1  34       30.47       33.02     18.63 o
   0   2  34       15.39       50.45     25.91 o
   1   2  34       24.14       21.02     12.89 o
   2   2  34       16.32        9.98     11.99 o
   3   2  34       69.95      133.51     23.23 o
   4   2  34       19.89       31.93     18.33 o
   0   3  34       82.08       82.72     30.22 o
   1   3  34        1.19       -2.46     11.34 o
   2   3  34       24.98       49.95     16.59 o
   3   3  34        8.22       20.29     14.17 o
   4   3  34       98.28      140.59     25.01 o
   0   4  34       38.31       37.27     28.40 o
   1   4  34       31.11       46.93     15.56 o
   2   4  34      120.97      135.69     24.85 o
   3   4  34       93.64      124.98     20.78 o
   4   4  34       18.11       55.16     16.23 o
   0   5  34       36.25       46.77     17.26 o
   1   5  34      112.20      103.47     18.39 o
   2   5  34        2.40        4.46     18.37 o
   3   5  34       20.63       18.95     18.96 o
   0   6  34       52.06       27.61     18.18 o
   1   6  34      101.39      103.59     16.18 o
   2   6  34        1.00       13.26     13.69 o
   1   0  35      211.31      238.60     36.59 o
   2   0  35        3.04        6.59     21.59 o
   3   0  35        1.20        6.82     22.04 o
   4   0  35       71.07       77.03     30.90 o
   0   1  35        5.86       12.27     22.04 o
   1   1  35       16.59       26.30     13.10 o
   2   1  35       10.86       47.44     18.05 o
   3   1  35        1.96       17.15     17.02 o
   4   1  35        7.75       11.31     16.98 o
   0   2  35        3.16       13.86     23.63 o
   1   2  35       45.70       43.55     18.68 o
   2   2  35        6.46        6.13     12.35 o
   3   2  35       46.40       64.26     20.12 o
   4   2  35        1.88       17.02     17.05 o
   0   3  35       15.29       32.95     28.40 o
   1   3  35        8.66       10.71     12.16 o
   2   3  35       41.62       31.47     20.57 o
   3   3  35       36.52       40.17     19.62 o
   0   4  35       51.37       28.63     27.04 o
   1   4  35       71.77       41.23     19.58 o
   2   4  35       52.77       63.03     21.86 o
   3   4  35       17.76       12.56     18.40 o
   0   5  35        6.44        4.79     14.45 o
   1   5  35        8.10        1.09     12.48 o
   2   5  35       63.21       83.32     23.41 o
   0   6  35       17.84       23.46     22.16 o
   0   0  36        2.75       14.77     21.13 o
   1   0  36      112.67      107.48     28.86 o
   2   0  36        2.60       17.95     24.09 o
   3   0  36       13.73       28.40     25.45 o
   0   1  36       20.21       36.81     24.77 o
   1   1  36       21.17       30.03     13.80 o
   2   1  36       94.62      115.63     23.86 o
   3   1  36        0.31       21.99     16.65 o
   0   2  36       16.43      -11.82     23.63 o
   1   2  36        2.21        1.43     16.63 o
   2   2  36       13.55        6.87     12.52 o
   3   2  36       17.98       23.78     17.63 o
   0   3  36      135.17      107.71     34.31 o
   1   3  36       44.44       51.97     38.63 o
   2   3  36       17.53        6.06     18.07 o
   3   3  36        4.05       15.97     16.60 o
   0   4  36       20.71       19.77     16.52 o
   1   4  36       30.49       21.41     22.27 o
   2   4  36       36.47       43.67     20.89 o
   0   5  36        1.46       -2.76     16.16 o
   1   5  36       32.53       31.35     15.83 o
   1   0  37      129.89      183.84     36.36 o
   2   0  37        1.03       25.22     24.54 o
   0   1  37       65.95       81.35     29.54 o
   1   1  37       39.59       39.77     25.91 o
   2   1  37       13.73       23.15     17.04 o
   0   2  37       19.42       49.54     27.95 o
   1   2  37       30.10       39.39     19.09 o
   2   2  37        7.63       29.77     27.04 o
   0   3  37       25.99       33.18     28.18 o
   1   3  37        5.58       10.59     22.04 o
   2   3  37        1.45       -2.91     17.49 o
   0   4  37      139.62      159.68     24.89 o
   1   0  38        0.29       -2.05     21.13 o
   0   1  38       13.49       15.91     24.77 o
   1   1  38        3.21       15.68     25.22 o
   0   2  38        0.14      -10.91     23.18 o
   1   2  38        4.65        0.04     17.76 o
 
